# Supplementary material for: A Programmable Wafer-scale Chiroptical Heterostructure of Twisted Aligned Carbon Nanotubes and Phase Change Materials
Source: Nat Commun. 2025 May 14;16:4478. doi: 10.1038/s41467-025-59600-w (PMC12078695; doi:10.1038/s41467-025-59600-w)
Supplement: Supplementary file 5 — Source Data [file 41467_2025_59600_MOESM5_ESM.xlsx]

## Sheet: Fig.1b
wavelength (nm)	Attenuation (red)	Attenuation (blue)
850	0.1629	0.0964
849	0.1626	0.0963
848	0.1631	0.0959
847	0.1622	0.0961
846	0.1624	0.0967
845	0.1626	0.0962
844	0.1623	0.095
843	0.1626	0.0963
842	0.1623	0.0957
841	0.1627	0.0964
840	0.1628	0.0969
839	0.1627	0.0959
838	0.163	0.0958
837	0.1637	0.096
836	0.1629	0.0956
835	0.1632	0.0959
834	0.1636	0.0962
833	0.1627	0.096
832	0.1626	0.0963
831	0.1636	0.0967
830	0.1635	0.0967
829	0.1636	0.0961
828	0.1636	0.097
827	0.1639	0.0969
826	0.1637	0.0966
825	0.165	0.0965
824	0.1647	0.0963
823	0.1646	0.0963
822	0.166	0.0965
821	0.1656	0.0966
820	0.166	0.0963
819	0.167	0.0973
818	0.1677	0.0961
817	0.1683	0.0962
816	0.1679	0.097
815	0.1684	0.0956
814	0.1689	0.0962
813	0.1698	0.0971
812	0.1702	0.0966
811	0.1701	0.0975
810	0.1704	0.0974
809	0.1715	0.0978
808	0.1717	0.0977
807	0.1722	0.0979
806	0.1727	0.0977
805	0.1737	0.098
804	0.1743	0.0974
803	0.1746	0.0976
802	0.1749	0.0981
801	0.1759	0.0983
800	0.1771	0.0982
799	0.1779	0.0987
798	0.1773	0.0981
797	0.1774	0.0986
796	0.1786	0.0987
795	0.1789	0.0984
794	0.1802	0.0989
793	0.181	0.0993
792	0.1813	0.0984
791	0.1818	0.0992
790	0.1822	0.0998
789	0.183	0.0994
788	0.1836	0.0997
787	0.1838	0.1
786	0.1842	0.1006
785	0.1845	0.1003
784	0.186	0.1001
783	0.1862	0.1005
782	0.1875	0.1004
781	0.1883	0.1012
780	0.1887	0.101
779	0.1896	0.101
778	0.1906	0.1012
777	0.1909	0.1006
776	0.1921	0.1015
775	0.193	0.1016
774	0.1938	0.1016
773	0.1953	0.102
772	0.1964	0.1024
771	0.197	0.1017
770	0.1987	0.1024
769	0.1997	0.1029
768	0.2	0.1025
767	0.2012	0.1031
766	0.2029	0.1033
765	0.2045	0.1029
764	0.2055	0.1039
763	0.2068	0.1041
762	0.2081	0.1052
761	0.2086	0.1053
760	0.2098	0.105
759	0.2105	0.1048
758	0.2123	0.1051
757	0.2133	0.1058
756	0.2143	0.1052
755	0.2152	0.105
754	0.2162	0.1055
753	0.2168	0.1054
752	0.2178	0.1057
751	0.2188	0.1059
750	0.2192	0.1055
749	0.2198	0.1055
748	0.2203	0.1062
747	0.2206	0.1063
746	0.2212	0.1069
745	0.2219	0.1069
744	0.2219	0.1072
743	0.222	0.1071
742	0.2226	0.1076
741	0.2223	0.1076
740	0.2226	0.107
739	0.223	0.108
738	0.2237	0.1078
737	0.2236	0.1082
736	0.2242	0.1085
735	0.2238	0.1084
734	0.2237	0.1079
733	0.2241	0.108
732	0.2247	0.1075
731	0.2246	0.108
730	0.2257	0.1082
729	0.2255	0.1077
728	0.2256	0.1077
727	0.2259	0.1084
726	0.2265	0.1084
725	0.2263	0.1083
724	0.2271	0.1092
723	0.227	0.1092
722	0.2274	0.1087
721	0.2281	0.1096
720	0.2282	0.1088
719	0.2292	0.1088
718	0.2294	0.1095
717	0.229	0.1094
716	0.2292	0.1094
715	0.2295	0.1096
714	0.2301	0.1096
713	0.23	0.1095
712	0.2306	0.1101
711	0.2305	0.1099
710	0.23	0.11
709	0.2303	0.1102
708	0.2302	0.11
707	0.2306	0.1099
706	0.2314	0.1094
705	0.2312	0.1098
704	0.2306	0.1101
703	0.2305	0.1105
702	0.2303	0.1105
701	0.2294	0.1103
700	0.2301	0.1107
699	0.2297	0.1104
698	0.2289	0.1098
697	0.2285	0.11
696	0.2281	0.1099
695	0.2282	0.1095
694	0.2278	0.11
693	0.2275	0.1102
692	0.2259	0.1097
691	0.2264	0.1103
690	0.2258	0.1101
689	0.2259	0.1096
688	0.2253	0.1106
687	0.2253	0.1105
686	0.2238	0.1095
685	0.2235	0.11
684	0.223	0.1097
683	0.2224	0.1098
682	0.2227	0.1098
681	0.2224	0.1102
680	0.221	0.1092
679	0.221	0.11
678	0.2201	0.1096
677	0.2196	0.1096
676	0.2199	0.1101
675	0.2194	0.1104
674	0.2183	0.109
673	0.2182	0.1092
672	0.2175	0.1089
671	0.217	0.1089
670	0.2169	0.1095
669	0.2165	0.1095
668	0.2152	0.1085
667	0.2154	0.1088
666	0.2143	0.1087
665	0.2139	0.1092
664	0.2141	0.1096
663	0.214	0.1097
662	0.2126	0.1093
661	0.213	0.1096
660	0.212	0.1096
659	0.2123	0.1087
658	0.2117	0.1091
657	0.2117	0.1094
656	0.2102	0.1087
655	0.2104	0.1093
654	0.21	0.1092
653	0.2092	0.1091
652	0.2093	0.1095
651	0.209	0.1096
650	0.2076	0.1082
649	0.2078	0.1085
648	0.2076	0.1083
647	0.2072	0.1085
646	0.2071	0.1091
645	0.2064	0.1089
644	0.2052	0.1085
643	0.2058	0.1086
642	0.2047	0.1082
641	0.2049	0.1084
640	0.2049	0.1088
639	0.2047	0.1096
638	0.2036	0.1093
637	0.204	0.109
636	0.2033	0.1087
635	0.2032	0.108
634	0.2028	0.1086
633	0.2023	0.109
632	0.201	0.1079
631	0.2013	0.1085
630	0.2003	0.1085
629	0.2005	0.1084
628	0.2003	0.1087
627	0.2	0.1096
626	0.1993	0.1085
625	0.2002	0.1089
624	0.2	0.1087
623	0.1994	0.1088
622	0.1996	0.1086
621	0.1995	0.1091
620	0.1986	0.1082
619	0.1993	0.1093
618	0.1987	0.1093
617	0.199	0.1093
616	0.1993	0.1092
615	0.1997	0.1092
614	0.1992	0.1081
613	0.1997	0.109
612	0.2	0.1091
611	0.2004	0.1096
610	0.2017	0.11
609	0.2018	0.1106
608	0.2015	0.1102
607	0.2027	0.1105
606	0.203	0.1105
605	0.2035	0.11
604	0.2044	0.1102
603	0.2045	0.1109
602	0.2047	0.1106
601	0.206	0.1109
600	0.206	0.1106
599	0.2066	0.1107
598	0.2074	0.111
597	0.2078	0.1116
596	0.2078	0.1112
595	0.2091	0.1116
594	0.2091	0.1115
593	0.2096	0.112
592	0.2102	0.1117
591	0.2103	0.1121
590	0.2102	0.1121
589	0.2112	0.1123
588	0.211	0.1123
587	0.211	0.1126
586	0.212	0.1137
585	0.2119	0.114
584	0.2119	0.1127
583	0.213	0.1129
582	0.2132	0.1133
581	0.2133	0.1138
580	0.2146	0.1142
579	0.2151	0.1144
578	0.2153	0.1143
577	0.2169	0.1142
576	0.2171	0.1136
575	0.2176	0.1143
574	0.2192	0.1146
573	0.2204	0.1147
572	0.2207	0.1152
571	0.2223	0.1153
570	0.2228	0.1151
569	0.223	0.116
568	0.2244	0.1161
567	0.2251	0.1161
566	0.226	0.116
565	0.2276	0.1163
564	0.2275	0.1164
563	0.2278	0.1161
562	0.2283	0.1164
561	0.229	0.1173
560	0.2286	0.1173
559	0.2292	0.117
558	0.2287	0.1172
557	0.2296	0.1171
556	0.2292	0.1173
555	0.2289	0.1178
554	0.2285	0.1179
553	0.2288	0.1173
552	0.2284	0.1181
551	0.2279	0.1181
550	0.2276	0.118
549	0.2284	0.1183
548	0.2283	0.1186
547	0.2281	0.1189
546	0.2276	0.1185
545	0.2284	0.119
544	0.2285	0.1192
543	0.2289	0.119
542	0.2295	0.1187
541	0.2302	0.1189
540	0.2306	0.1189
539	0.2317	0.1198
538	0.2318	0.1201
537	0.2327	0.1204
536	0.234	0.1205
535	0.2344	0.121
534	0.2351	0.121
533	0.2364	0.1216
532	0.2368	0.1216
531	0.2371	0.1216
530	0.2379	0.1215
529	0.2388	0.1224
528	0.2386	0.1226
527	0.24	0.1231
526	0.2399	0.123
525	0.2401	0.1231
524	0.2407	0.1232
523	0.2411	0.1238
522	0.241	0.124
521	0.2417	0.1241
520	0.2418	0.1238
519	0.2418	0.1244
518	0.2421	0.125
517	0.2422	0.1249
516	0.242	0.1254
515	0.2431	0.1256
514	0.2426	0.1254
513	0.2432	0.1253
512	0.2432	0.1258
511	0.244	0.1263
510	0.2449	0.1268
509	0.246	0.1271
508	0.2459	0.1271
507	0.2474	0.1269
506	0.2483	0.1271
505	0.2496	0.1274
504	0.2506	0.1279
503	0.2523	0.1277
502	0.2525	0.1285
501	0.2536	0.1292
500	0.2548	0.1294
499	0.256	0.1293
498	0.2568	0.1296
497	0.2576	0.1299
496	0.2574	0.1297
495	0.2579	0.1299
494	0.2581	0.1297
493	0.2576	0.1301
492	0.2574	0.1304
491	0.2572	0.1305
490	0.2559	0.1301
489	0.2552	0.13
488	0.2541	0.1301
487	0.2532	0.1305
486	0.2522	0.13
485	0.2525	0.1302
484	0.2514	0.1301
483	0.2512	0.1302
482	0.2515	0.1301
481	0.2511	0.1306
480	0.2513	0.1312
479	0.2522	0.1313
478	0.2526	0.1316
477	0.2536	0.1317
476	0.2555	0.1323
475	0.2557	0.1327
474	0.2567	0.1327
473	0.258	0.1334
472	0.2585	0.1336
471	0.2597	0.134
470	0.2615	0.1346
469	0.261	0.1346
468	0.2615	0.1348
467	0.2619	0.1349
466	0.261	0.1347
465	0.26	0.1345
464	0.2602	0.1348
463	0.2585	0.135
462	0.2578	0.1353
461	0.257	0.1352
460	0.2554	0.1349
459	0.2554	0.1351
458	0.2559	0.1354
457	0.2553	0.1354
456	0.2554	0.1356
455	0.2556	0.1367
454	0.2558	0.136
453	0.2563	0.1363
452	0.2575	0.1364
451	0.2573	0.1366
450	0.2577	0.1372
449	0.2597	0.1376
448	0.2602	0.138
447	0.261	0.1385
446	0.2622	0.1383
445	0.2622	0.1388
444	0.2633	0.1389
443	0.2644	0.1395
442	0.2648	0.1395
441	0.2656	0.1402
440	0.2664	0.1405
439	0.2667	0.1404
438	0.2669	0.1404
437	0.2669	0.1409
436	0.2669	0.1411
435	0.2672	0.1416
434	0.2686	0.1414
433	0.2686	0.1416
432	0.2698	0.1418
431	0.271	0.1422
430	0.2716	0.143
429	0.2727	0.1431
428	0.2745	0.1436
427	0.2754	0.1445
426	0.2763	0.1444
425	0.2763	0.1446
424	0.2767	0.1452
423	0.2774	0.1454
422	0.278	0.1456
421	0.2778	0.1453
420	0.278	0.1466
419	0.2781	0.1471
418	0.2783	0.1473
417	0.2788	0.1472
416	0.2791	0.1477
415	0.279	0.1477
414	0.2794	0.1478
413	0.28	0.148
412	0.2807	0.1486
411	0.2812	0.1486
410	0.2832	0.1493
409	0.2844	0.1498
408	0.2857	0.1506
407	0.2866	0.1516
406	0.2871	0.152
405	0.2883	0.1522
404	0.2902	0.1529
403	0.292	0.1527
402	0.2928	0.1535
401	0.2935	0.1541
400	0.2931	0.1546
399	0.2943	0.155
398	0.2956	0.1555
397	0.2954	0.1558
396	0.2962	0.1561
395	0.2964	0.1562
394	0.2965	0.1561
393	0.2972	0.1565
392	0.2987	0.1569
391	0.2992	0.1571
390	0.3001	0.1589
389	0.3008	0.1592
388	0.3014	0.1597
387	0.3028	0.1603
386	0.3047	0.1607
385	0.3054	0.1613
384	0.3064	0.1623
383	0.3077	0.163
382	0.3087	0.1632
381	0.3101	0.1636
380	0.3124	0.1648
379	0.3132	0.1651
378	0.3151	0.1657
377	0.3167	0.1662
376	0.3184	0.1663
375	0.3188	0.1673
374	0.3207	0.1669
373	0.3215	0.1682
372	0.323	0.1688
371	0.3248	0.1693
370	0.3252	0.1704
369	0.327	0.1702
368	0.327	0.1708
367	0.3273	0.1713
366	0.3278	0.1717
365	0.3301	0.1728
364	0.3319	0.1735
363	0.3323	0.1749
362	0.3346	0.1747
361	0.3361	0.1756
360	0.3382	0.1763
359	0.3407	0.1779
358	0.3423	0.1787
357	0.3445	0.1796
356	0.3468	0.1804
355	0.3482	0.1811
354	0.3503	0.1811
353	0.3532	0.1824
352	0.3542	0.1834
351	0.3562	0.184
350	0.3565	0.1848
349	0.3583	0.1866
348	0.3596	0.1862
347	0.362	0.1878
346	0.3633	0.1894
345	0.3644	0.1897
344	0.3665	0.1901
343	0.3675	0.1908
342	0.37	0.1924
341	0.3733	0.1932
340	0.3759	0.1946
339	0.3776	0.196
338	0.3802	0.1969
337	0.3818	0.1974
336	0.3843	0.1989
335	0.3868	0.201
334	0.3885	0.2014
333	0.3913	0.2025
332	0.392	0.2029
331	0.394	0.2045
330	0.3958	0.2055
329	0.3997	0.2067
328	0.4012	0.2084
327	0.4038	0.2093
326	0.406	0.2112
325	0.4099	0.2122
324	0.4124	0.2134
323	0.4172	0.2153
322	0.42	0.2174
321	0.4229	0.2189
320	0.4263	0.2205
319	0.4297	0.2222
318	0.4324	0.2251
317	0.4365	0.2269
316	0.4399	0.2287
315	0.4427	0.2312
314	0.4463	0.2321
313	0.4495	0.2328
312	0.4529	0.236
311	0.4578	0.2383
310	0.4618	0.2388
309	0.466	0.2417
308	0.4703	0.2423
307	0.4747	0.2458
306	0.479	0.2479
305	0.4841	0.2498
304	0.4889	0.2523
303	0.493	0.254
302	0.4969	0.2564
301	0.5008	0.2601
300	0.5069	0.2609
299	0.5112	0.2648
298	0.5169	0.2673
297	0.5216	0.2694
296	0.5269	0.2722
295	0.5319	0.2751
294	0.5369	0.2776
293	0.541	0.281
292	0.5468	0.2843
291	0.5525	0.2873
290	0.5566	0.2907
289	0.5618	0.2944
288	0.5656	0.2973
287	0.5711	0.2993
286	0.5757	0.3047
285	0.5784	0.3079
284	0.5834	0.3101
283	0.5873	0.3149
282	0.5887	0.3181
281	0.5929	0.322
280	0.596	0.3257
279	0.5982	0.3291
278	0.6015	0.3328
277	0.6014	0.3386
276	0.6021	0.3431
275	0.6041	0.3436
274	0.601	0.3497
273	0.5999	0.3542
272	0.6006	0.3596
271	0.5981	0.3628
270	0.5935	0.3682
269	0.5888	0.3721
268	0.586	0.3767
267	0.5773	0.3806
266	0.5773	0.3844
265	0.568	0.389
264	0.5607	0.3912
263	0.5545	0.3968
262	0.549	0.4022
261	0.5393	0.4075
260	0.5285	0.4063
259	0.5225	0.4127
258	0.5176	0.4156
257	0.5049	0.4144
256	0.4961	0.4193
255	0.4906	0.4211
254	0.4809	0.4184
253	0.4662	0.4205
252	0.4632	0.4214
251	0.4493	0.4172
250	0.4431	0.416
249	0.4322	0.414
248	0.4231	0.4082
247	0.4175	0.405
246	0.405	0.3998
245	0.3964	0.3943
244	0.3969	0.3952
243	0.3792	0.3858
242	0.3777	0.3806
241	0.3729	0.373
240	0.3743	0.3668
239	0.3671	0.3682
238	0.3586	0.3564
237	0.3569	0.3517
236	0.3523	0.3471
235	0.3504	0.347
234	0.3464	0.3286
233	0.3382	0.3275
232	0.3377	0.3163
231	0.3407	0.3185
230	0.334	0.3178
229	0.3239	0.2977
228	0.3128	0.3006
227	0.3101	0.293
226	0.3142	0.2978
225	0.3088	0.2786
224	0.3	0.2894
223	0.2976	0.2704
222	0.2953	0.243
221	0.3109	0.2422
220	0.3119	0.2477

## Sheet: Fig.2b
wavelength (nm)	Real Parallel	Imaginary Parallel	Real Perpendicular	Imaginary Perpendicular
848.693	3.2087	2.41733	3.89625	1.0542
845.725	3.24545	2.40594	3.89328	1.06387
842.777	3.28198	2.39637	3.89004	1.07354
839.849	3.31823	2.3886	3.88653	1.08321
836.942	3.35414	2.38261	3.88275	1.09285
834.054	3.38966	2.3784	3.87869	1.10247
831.187	3.42472	2.37594	3.87434	1.11204
828.339	3.45926	2.37522	3.86972	1.12156
825.511	3.49323	2.37621	3.86481	1.13101
822.702	3.52655	2.37891	3.85961	1.14038
819.912	3.55917	2.38328	3.85413	1.14966
817.14	3.591	2.3893	3.84836	1.15883
814.388	3.622	2.39694	3.84232	1.16787
811.654	3.65207	2.40616	3.83599	1.17679
808.938	3.68117	2.41694	3.82938	1.18556
806.24	3.7092	2.42923	3.8225	1.19416
803.561	3.7361	2.44299	3.81535	1.20259
800.899	3.7618	2.45816	3.80794	1.21084
798.254	3.78623	2.4747	3.80027	1.21888
795.628	3.80931	2.49254	3.79235	1.22671
793.018	3.83097	2.51162	3.78418	1.23431
790.425	3.85116	2.53187	3.77578	1.24167
787.849	3.8698	2.55321	3.76716	1.24878
785.29	3.88683	2.57557	3.75832	1.25563
782.748	3.9022	2.59886	3.74928	1.26221
780.222	3.91584	2.62298	3.74004	1.2685
777.712	3.92771	2.64785	3.73062	1.2745
775.218	3.93777	2.67336	3.72104	1.28019
772.741	3.94597	2.69941	3.7113	1.28558
770.279	3.95229	2.72588	3.70142	1.29064
767.832	3.95668	2.75267	3.69141	1.29538
765.402	3.95915	2.77966	3.68129	1.29979
762.986	3.95966	2.80673	3.67107	1.30386
760.586	3.95823	2.83376	3.66077	1.30759
758.2	3.95484	2.86063	3.6504	1.31097
755.83	3.94952	2.88721	3.63998	1.314
753.475	3.94229	2.91339	3.62953	1.31669
751.134	3.93318	2.93904	3.61906	1.31902
748.807	3.92221	2.96403	3.60859	1.32099
746.495	3.90945	2.98825	3.59813	1.32262
744.197	3.89494	3.01159	3.5877	1.3239
741.914	3.87876	3.03392	3.57731	1.32483
739.644	3.86097	3.05514	3.56699	1.32542
737.388	3.84165	3.07515	3.55674	1.32567
735.146	3.8209	3.09384	3.54659	1.32559
732.917	3.79881	3.11113	3.53654	1.32518
730.702	3.77549	3.12694	3.52661	1.32445
728.5	3.75103	3.14117	3.51681	1.32341
726.312	3.72556	3.15378	3.50717	1.32206
724.136	3.6992	3.16468	3.49768	1.32042
721.974	3.67206	3.17385	3.48836	1.31849
719.824	3.64428	3.18122	3.47923	1.31628
717.688	3.61599	3.18677	3.47029	1.31382
715.563	3.58732	3.19049	3.46156	1.31109
713.452	3.55839	3.19234	3.45304	1.30813
711.353	3.52935	3.19235	3.44475	1.30493
709.266	3.50032	3.1905	3.43668	1.30152
707.191	3.47143	3.18683	3.42885	1.29791
705.129	3.44281	3.18135	3.42126	1.2941
703.078	3.41459	3.17411	3.41393	1.29012
701.039	3.38688	3.16515	3.40684	1.28597
699.012	3.3598	3.15452	3.40002	1.28167
696.997	3.33346	3.1423	3.39345	1.27723
694.994	3.30797	3.12855	3.38715	1.27267
693.002	3.28341	3.11334	3.38111	1.26799
691.021	3.25989	3.09676	3.37534	1.26322
689.051	3.23748	3.07891	3.36983	1.25836
687.093	3.21626	3.05987	3.36458	1.25343
685.146	3.19628	3.03975	3.3596	1.24844
683.21	3.17762	3.01865	3.35488	1.2434
681.285	3.16032	2.99667	3.35042	1.23833
679.37	3.14442	2.97392	3.34622	1.23323
677.466	3.12994	2.95051	3.34227	1.22813
675.573	3.11692	2.92654	3.33856	1.22301
673.691	3.10536	2.90213	3.3351	1.21791
671.819	3.09527	2.87738	3.33188	1.21283
669.957	3.08665	2.85239	3.32889	1.20777
668.106	3.07949	2.82728	3.32613	1.20275
666.265	3.07376	2.80213	3.32359	1.19778
664.434	3.06945	2.77705	3.32126	1.19286
662.613	3.06652	2.75213	3.31914	1.188
660.802	3.06494	2.72745	3.31721	1.18321
659	3.06465	2.70311	3.31549	1.17849
657.209	3.06562	2.67917	3.31394	1.17385
655.427	3.06779	2.65571	3.31258	1.1693
653.655	3.07109	2.63279	3.31139	1.16484
651.893	3.07548	2.61048	3.31036	1.16047
650.14	3.08089	2.58883	3.30948	1.15621
648.396	3.08725	2.56789	3.30876	1.15204
646.662	3.0945	2.5477	3.30817	1.14799
644.937	3.10257	2.5283	3.30772	1.14404
643.221	3.11139	2.50972	3.3074	1.1402
641.514	3.12089	2.49198	3.30719	1.13647
639.817	3.131	2.4751	3.30709	1.13286
638.128	3.14166	2.45911	3.3071	1.12936
636.448	3.15279	2.444	3.3072	1.12598
634.777	3.16434	2.42978	3.3074	1.12271
633.115	3.17624	2.41646	3.30768	1.11956
631.461	3.18843	2.40402	3.30803	1.11653
629.816	3.20085	2.39245	3.30846	1.11361
628.18	3.21345	2.38175	3.30895	1.1108
626.552	3.22616	2.37191	3.3095	1.10811
624.932	3.23895	2.36289	3.31011	1.10553
623.321	3.25175	2.35468	3.31076	1.10306
621.718	3.26454	2.34726	3.31146	1.1007
620.123	3.27726	2.3406	3.3122	1.09845
618.537	3.28988	2.33467	3.31297	1.0963
616.958	3.30236	2.32944	3.31377	1.09426
615.388	3.31468	2.3249	3.31459	1.09231
613.826	3.3268	2.32099	3.31544	1.09047
612.271	3.33869	2.3177	3.3163	1.08873
610.725	3.35034	2.315	3.31718	1.08707
609.186	3.36172	2.31284	3.31807	1.08551
607.655	3.37282	2.3112	3.31897	1.08404
606.131	3.38362	2.31005	3.31987	1.08266
604.615	3.39411	2.30936	3.32077	1.08136
603.107	3.40427	2.3091	3.32168	1.08014
601.606	3.41411	2.30923	3.32258	1.079
600.113	3.42361	2.30973	3.32347	1.07794
598.627	3.43277	2.31058	3.32436	1.07695
597.149	3.44158	2.31173	3.32524	1.07603
595.677	3.45005	2.31318	3.32611	1.07518
594.213	3.45818	2.31489	3.32697	1.0744
592.756	3.46597	2.31684	3.32781	1.07368
591.307	3.47341	2.319	3.32864	1.07302
589.864	3.48052	2.32137	3.32945	1.07243
588.428	3.4873	2.3239	3.33025	1.07189
587	3.49375	2.3266	3.33103	1.0714
585.578	3.49988	2.32943	3.33179	1.07097
584.163	3.5057	2.33239	3.33253	1.07058
582.755	3.51121	2.33545	3.33325	1.07025
581.354	3.51642	2.3386	3.33394	1.06996
579.959	3.52134	2.34183	3.33462	1.06971
578.571	3.52598	2.34512	3.33528	1.0695
577.19	3.53034	2.34847	3.33591	1.06934
575.815	3.53443	2.35186	3.33652	1.06921
574.447	3.53827	2.35528	3.33711	1.06912
573.085	3.54185	2.35872	3.33768	1.06907
571.73	3.54519	2.36217	3.33823	1.06905
570.381	3.5483	2.36563	3.33875	1.06906
569.039	3.55118	2.36909	3.33925	1.0691
567.703	3.55384	2.37254	3.33973	1.06916
566.373	3.5563	2.37597	3.34018	1.06926
565.049	3.55855	2.37939	3.34061	1.06938
563.732	3.56061	2.38278	3.34102	1.06952
562.42	3.56247	2.38614	3.34141	1.06969
561.115	3.56416	2.38946	3.34178	1.06988
559.816	3.56568	2.39275	3.34212	1.07009
558.522	3.56703	2.396	3.34244	1.07032
557.235	3.56822	2.3992	3.34275	1.07056
555.954	3.56925	2.40235	3.34303	1.07083
554.678	3.57014	2.40546	3.34329	1.07111
553.409	3.57089	2.40852	3.34353	1.0714
552.145	3.5715	2.41152	3.34375	1.07171
550.887	3.57198	2.41446	3.34395	1.07204
549.634	3.57233	2.41735	3.34413	1.07237
548.387	3.57257	2.42018	3.3443	1.07272
547.146	3.5727	2.42295	3.34444	1.07308
545.911	3.57271	2.42567	3.34457	1.07344
544.681	3.57262	2.42832	3.34468	1.07382
543.457	3.57243	2.4309	3.34477	1.0742
542.238	3.57214	2.43343	3.34484	1.0746
541.024	3.57177	2.43589	3.3449	1.075
539.816	3.5713	2.43829	3.34494	1.0754
538.614	3.57076	2.44062	3.34496	1.07582
537.417	3.57013	2.44289	3.34497	1.07624
536.225	3.56943	2.4451	3.34496	1.07666
535.038	3.56866	2.44724	3.34494	1.07709
533.857	3.56782	2.44932	3.34491	1.07752
532.68	3.56692	2.45133	3.34486	1.07795
531.509	3.56595	2.45328	3.34479	1.07839
530.343	3.56493	2.45516	3.34471	1.07883
529.182	3.56386	2.45698	3.34462	1.07927
528.027	3.56273	2.45874	3.34452	1.07971
526.876	3.56155	2.46043	3.3444	1.08016
525.73	3.56033	2.46206	3.34428	1.08061
524.59	3.55906	2.46363	3.34414	1.08105
523.454	3.55776	2.46513	3.34398	1.0815
522.323	3.55642	2.46658	3.34382	1.08194
521.197	3.55504	2.46796	3.34365	1.08239
520.076	3.55363	2.46928	3.34347	1.08283
518.959	3.5522	2.47055	3.34327	1.08328
517.848	3.55073	2.47175	3.34307	1.08372
516.741	3.54924	2.47289	3.34286	1.08416
515.639	3.54773	2.47398	3.34263	1.0846
514.542	3.5462	2.47501	3.3424	1.08503
513.449	3.54465	2.47598	3.34216	1.08547
512.361	3.54308	2.4769	3.34192	1.0859
511.277	3.5415	2.47776	3.34166	1.08633
510.198	3.53991	2.47857	3.3414	1.08675
509.124	3.53831	2.47932	3.34113	1.08717
508.054	3.5367	2.48003	3.34085	1.08759
506.989	3.53509	2.48068	3.34057	1.08801
505.928	3.53347	2.48128	3.34028	1.08842
504.871	3.53184	2.48183	3.33999	1.08882
503.819	3.53022	2.48233	3.33968	1.08923
502.771	3.5286	2.48279	3.33938	1.08963
501.728	3.52698	2.4832	3.33907	1.09002
500.689	3.52536	2.48356	3.33875	1.09041
499.654	3.52375	2.48388	3.33843	1.09079
497.118	3.5198	2.48449	3.33761	1.09172
494.607	3.51592	2.48485	3.33678	1.09262
492.122	3.51212	2.48498	3.33593	1.09349
489.661	3.50841	2.4849	3.33506	1.09432
487.225	3.50482	2.48463	3.33418	1.09512
484.813	3.50136	2.48418	3.33329	1.09588
482.425	3.49805	2.48358	3.3324	1.09661
480.06	3.49488	2.48283	3.3315	1.0973
477.718	3.49188	2.48197	3.33061	1.09795
475.399	3.48904	2.48101	3.32973	1.09856
473.102	3.48639	2.47997	3.32885	1.09914
470.828	3.48392	2.47886	3.32799	1.09968
468.575	3.48163	2.47772	3.32714	1.10018
466.344	3.47954	2.47655	3.32631	1.10064
464.134	3.47764	2.47537	3.32551	1.10107
461.944	3.47594	2.47421	3.32472	1.10146
459.776	3.47442	2.47308	3.32397	1.10181
457.627	3.4731	2.472	3.32324	1.10212
455.499	3.47197	2.47098	3.32254	1.1024
453.39	3.47102	2.47005	3.32189	1.10265
451.3	3.47025	2.46922	3.32126	1.10286
449.23	3.46965	2.4685	3.32068	1.10303
447.179	3.46922	2.46791	3.32015	1.10318
445.146	3.46895	2.46746	3.31966	1.10329
443.132	3.46884	2.46718	3.31921	1.10338
441.136	3.46886	2.46706	3.31882	1.10343
439.158	3.46902	2.46713	3.31848	1.10346
437.197	3.4693	2.46739	3.31819	1.10346
435.254	3.4697	2.46786	3.31797	1.10343
433.328	3.47019	2.46855	3.3178	1.10338
431.419	3.47077	2.46946	3.31769	1.10331
429.527	3.47143	2.47061	3.31765	1.10321
427.652	3.47215	2.472	3.31768	1.1031
425.792	3.47292	2.47364	3.31778	1.10297
423.949	3.47373	2.47554	3.31794	1.10282
422.122	3.47456	2.47769	3.31818	1.10266
420.31	3.47539	2.48012	3.31849	1.10249
418.514	3.47622	2.48281	3.31888	1.1023
416.733	3.47704	2.48578	3.31935	1.10211
414.967	3.47781	2.48902	3.3199	1.10191
413.216	3.47854	2.49254	3.32054	1.1017
411.48	3.47921	2.49634	3.32126	1.1015
409.758	3.47979	2.50041	3.32206	1.10129
408.051	3.48029	2.50476	3.32296	1.10108
406.358	3.48068	2.50939	3.32394	1.10088
404.679	3.48095	2.51429	3.32502	1.10069
403.013	3.48109	2.51946	3.32619	1.1005
401.361	3.48108	2.52489	3.32746	1.10033

## Sheet: Fig.2c
wavelength (nm)	Real Crystalline	Imaginary Crystalline	Real Amorphorous	Imaginary Amorphorous
190	-1.60124	3.0558	-1.3887	4.53188
191	-1.59866	3.0638	-1.37419	4.54619
192	-1.59689	3.07059	-1.36223	4.5593
193	-1.59598	3.07622	-1.35285	4.57148
194	-1.59597	3.08073	-1.34605	4.58299
195	-1.59692	3.08417	-1.3418	4.59408
196	-1.59887	3.08659	-1.34006	4.60496
197	-1.60186	3.08803	-1.34075	4.61588
198	-1.60593	3.08856	-1.3438	4.62701
199	-1.61111	3.08821	-1.34911	4.63854
200	-1.61744	3.08703	-1.35658	4.65065
201	-1.62496	3.08509	-1.3661	4.66347
202	-1.63368	3.08243	-1.37754	4.67715
203	-1.64364	3.07911	-1.39079	4.69179
204	-1.65486	3.07517	-1.40572	4.70751
205	-1.66735	3.07069	-1.42219	4.72439
206	-1.68115	3.06569	-1.44009	4.74249
207	-1.69627	3.06025	-1.45928	4.76189
208	-1.71273	3.05441	-1.47964	4.78262
209	-1.73052	3.04822	-1.50106	4.80472
210	-1.74968	3.04175	-1.52341	4.82822
211	-1.7702	3.03504	-1.54659	4.85314
212	-1.79209	3.02814	-1.57048	4.87947
213	-1.81536	3.02112	-1.59499	4.90724
214	-1.84	3.01402	-1.62002	4.93642
215	-1.86603	3.0069	-1.64548	4.96701
216	-1.89342	2.99979	-1.67128	4.99899
217	-1.92219	2.99277	-1.69736	5.03235
218	-1.95233	2.98587	-1.72362	5.06705
219	-1.98383	2.97914	-1.75001	5.10308
220	-2.01668	2.97264	-1.77647	5.14041
221	-2.05086	2.96641	-1.80293	5.179
222	-2.08637	2.96049	-1.82935	5.21883
223	-2.1232	2.95494	-1.85567	5.25988
224	-2.16131	2.9498	-1.88185	5.3021
225	-2.20071	2.94511	-1.90785	5.34546
226	-2.24137	2.94091	-1.93364	5.38994
227	-2.28326	2.93725	-1.95917	5.4355
228	-2.32638	2.93416	-1.98442	5.48212
229	-2.37068	2.93169	-2.00937	5.52976
230	-2.41616	2.92987	-2.03399	5.5784
231	-2.46278	2.92874	-2.05825	5.62801
232	-2.51052	2.92832	-2.08214	5.67857
233	-2.55935	2.92867	-2.10563	5.73004
234	-2.60924	2.92981	-2.12871	5.78241
235	-2.66017	2.93176	-2.15136	5.83564
236	-2.71209	2.93457	-2.17356	5.88972
237	-2.76499	2.93825	-2.19532	5.94464
238	-2.81882	2.94283	-2.2166	6.00036
239	-2.87357	2.94835	-2.2374	6.05687
240	-2.92918	2.95481	-2.2577	6.11415
241	-2.98564	2.96225	-2.2775	6.17218
242	-3.0429	2.97068	-2.29679	6.23094
243	-3.10093	2.98012	-2.31556	6.29043
244	-3.1597	2.99059	-2.33379	6.35062
245	-3.21917	3.00211	-2.35147	6.4115
246	-3.2793	3.01469	-2.3686	6.47306
247	-3.34007	3.02833	-2.38518	6.53527
248	-3.40143	3.04307	-2.40117	6.59814
249	-3.46336	3.05889	-2.41659	6.66163
250	-3.5258	3.07581	-2.43142	6.72575
251	-3.58874	3.09385	-2.44565	6.79048
252	-3.65214	3.113	-2.45927	6.8558
253	-3.71595	3.13326	-2.47228	6.92171
254	-3.78015	3.15464	-2.48466	6.98819
255	-3.84471	3.17714	-2.49641	7.05523
256	-3.90958	3.20077	-2.50751	7.12282
257	-3.97474	3.22551	-2.51796	7.19094
258	-4.04015	3.25137	-2.52775	7.25959
259	-4.10578	3.27835	-2.53686	7.32875
260	-4.1716	3.30643	-2.54531	7.39841
261	-4.23758	3.33561	-2.55306	7.46856
262	-4.30369	3.36589	-2.56012	7.53917
263	-4.36989	3.39726	-2.56647	7.61025
264	-4.43617	3.4297	-2.57211	7.68179
265	-4.50249	3.46321	-2.57703	7.75376
266	-4.56883	3.49777	-2.58121	7.82615
267	-4.63516	3.53338	-2.58466	7.89895
268	-4.70145	3.57002	-2.58737	7.97215
269	-4.76769	3.60768	-2.58932	8.04573
270	-4.83384	3.64633	-2.59051	8.11969
271	-4.89989	3.68598	-2.59094	8.19399
272	-4.96581	3.7266	-2.59059	8.26864
273	-5.03159	3.76817	-2.58946	8.34361
274	-5.0972	3.81068	-2.58755	8.4189
275	-5.16263	3.85412	-2.58484	8.49449
276	-5.22785	3.89846	-2.58133	8.57035
277	-5.29286	3.94368	-2.57702	8.64649
278	-5.35764	3.98978	-2.5719	8.72289
279	-5.42217	4.03673	-2.56597	8.79952
280	-5.48644	4.0845	-2.55922	8.87637
281	-5.55044	4.13309	-2.55164	8.95343
282	-5.61416	4.18247	-2.54325	9.03069
283	-5.67758	4.23263	-2.53402	9.10812
284	-5.7407	4.28354	-2.52396	9.18571
285	-5.80352	4.33519	-2.51307	9.26346
286	-5.86601	4.38756	-2.50134	9.34132
287	-5.92819	4.44062	-2.48877	9.41931
288	-5.99003	4.49437	-2.47536	9.4974
289	-6.05155	4.54877	-2.46111	9.57556
290	-6.11273	4.60383	-2.44602	9.6538
291	-6.17357	4.6595	-2.43008	9.73209
292	-6.23407	4.71578	-2.41331	9.81042
293	-6.29423	4.77266	-2.39569	9.88877
294	-6.35406	4.83011	-2.37723	9.96713
295	-6.41354	4.88812	-2.35792	10.0455
296	-6.47269	4.94666	-2.33778	10.1238
297	-6.5315	5.00574	-2.31681	10.2021
298	-6.58998	5.06533	-2.295	10.2803
299	-6.64813	5.12542	-2.27235	10.3585
300	-6.70596	5.18598	-2.24889	10.4365
301	-6.76347	5.24702	-2.22459	10.5145
302	-6.82066	5.30852	-2.19946	10.5924
303	-6.87755	5.37046	-2.17353	10.6701
304	-6.93414	5.43284	-2.14677	10.7477
305	-6.99042	5.49564	-2.11921	10.8251
306	-7.04643	5.55886	-2.09084	10.9024
307	-7.10215	5.62248	-2.06167	10.9795
308	-7.1576	5.6865	-2.03171	11.0564
309	-7.21279	5.7509	-2.00095	11.1331
310	-7.26773	5.81569	-1.96941	11.2095
311	-7.32241	5.88085	-1.9371	11.2858
312	-7.37686	5.94638	-1.90402	11.3617
313	-7.43107	6.01228	-1.87016	11.4374
314	-7.48507	6.07854	-1.83556	11.5129
315	-7.53886	6.14515	-1.8002	11.5881
316	-7.59244	6.21212	-1.7641	11.6629
317	-7.64584	6.27944	-1.72726	11.7375
318	-7.69904	6.34711	-1.68969	11.8117
319	-7.75207	6.41513	-1.6514	11.8856
320	-7.80493	6.48349	-1.61241	11.9592
321	-7.85764	6.55221	-1.5727	12.0324
322	-7.9102	6.62128	-1.53231	12.1053
323	-7.96262	6.6907	-1.49122	12.1778
324	-8.0149	6.76048	-1.44946	12.2499
325	-8.06705	6.83062	-1.40702	12.3216
326	-8.11909	6.90111	-1.36393	12.393
327	-8.17101	6.97197	-1.32018	12.4639
328	-8.22284	7.0432	-1.2758	12.5344
329	-8.27456	7.11482	-1.23077	12.6045
330	-8.32619	7.1868	-1.18512	12.6742
331	-8.37773	7.25919	-1.13886	12.7434
332	-8.4292	7.33196	-1.09199	12.8122
333	-8.48059	7.40513	-1.04452	12.8805
334	-8.5319	7.47872	-0.996474	12.9484
335	-8.58314	7.55272	-0.947845	13.0158
336	-8.63432	7.62714	-0.898649	13.0827
337	-8.68543	7.702	-0.848896	13.1492
338	-8.73649	7.7773	-0.798593	13.2151
339	-8.78748	7.85304	-0.747761	13.2806
340	-8.83842	7.92925	-0.696393	13.3456
341	-8.8893	8.00592	-0.644509	13.4101
342	-8.94011	8.08308	-0.592117	13.4741
343	-8.99087	8.16072	-0.539223	13.5375
344	-9.04158	8.23886	-0.485845	13.6005
345	-9.09221	8.31751	-0.431979	13.6629
346	-9.14279	8.39667	-0.377649	13.7248
347	-9.1933	8.47636	-0.322866	13.7862
348	-9.24373	8.55658	-0.267628	13.8471
349	-9.29409	8.63736	-0.211946	13.9074
350	-9.34438	8.71868	-0.155839	13.9672
351	-9.39457	8.80058	-0.0993099	14.0264
352	-9.44469	8.88305	-0.0423704	14.0851
353	-9.4947	8.96611	0.0149769	14.1433
354	-9.54461	9.04975	0.072703	14.2009
355	-9.59441	9.13401	0.130827	14.258
356	-9.6441	9.21888	0.189319	14.3145
357	-9.69365	9.30436	0.248172	14.3705
358	-9.74308	9.39047	0.307379	14.4259
359	-9.79236	9.47722	0.36694	14.4807
360	-9.84148	9.56462	0.426828	14.535
361	-9.89044	9.65267	0.487045	14.5887
362	-9.93923	9.74138	0.547589	14.6419
363	-9.98783	9.83076	0.608434	14.6945
364	-10.0362	9.92081	0.669584	14.7466
365	-10.0844	10.0115	0.731021	14.7981
366	-10.1324	10.1029	0.792745	14.849
367	-10.1801	10.1951	0.85474	14.8994
368	-10.2276	10.2879	0.917011	14.9492
369	-10.2749	10.3813	0.979531	14.9985
370	-10.3219	10.4756	1.0423	15.0472
371	-10.3685	10.5705	1.10532	15.0953
372	-10.4149	10.6661	1.16857	15.1429
373	-10.461	10.7624	1.23204	15.1899
374	-10.5067	10.8595	1.29573	15.2363
375	-10.5521	10.9572	1.35963	15.2823
376	-10.5972	11.0557	1.42373	15.3276
377	-10.6418	11.1549	1.48803	15.3724
378	-10.6861	11.2548	1.55251	15.4166
379	-10.73	11.3555	1.61718	15.4603
380	-10.7734	11.4568	1.68201	15.5035
381	-10.8165	11.5589	1.74702	15.546
382	-10.8591	11.6617	1.81218	15.5881
383	-10.9012	11.7651	1.87749	15.6296
384	-10.9428	11.8694	1.94295	15.6705
385	-10.984	11.9743	2.00854	15.7109
386	-11.0247	12.0799	2.07426	15.7508
387	-11.0648	12.1862	2.1401	15.7901
388	-11.1044	12.2932	2.20607	15.8289
389	-11.1434	12.4008	2.27214	15.8672
390	-11.1819	12.5092	2.33833	15.9049
391	-11.2198	12.6182	2.4046	15.9421
392	-11.2571	12.7279	2.47098	15.9788
393	-11.2938	12.8383	2.53744	16.0149
394	-11.3299	12.9493	2.60398	16.0505
395	-11.3653	13.0609	2.67059	16.0857
396	-11.4001	13.1732	2.73727	16.1202
397	-11.4342	13.2861	2.80402	16.1543
398	-11.4677	13.3997	2.87083	16.1879
399	-11.5005	13.5138	2.93769	16.2209
400	-11.5325	13.6285	3.00459	16.2535
401	-11.5639	13.7438	3.07154	16.2855
402	-11.5945	13.8597	3.13853	16.3171
403	-11.6244	13.9762	3.20555	16.3481
404	-11.6536	14.0932	3.2726	16.3787
405	-11.682	14.2107	3.33966	16.4088
406	-11.7096	14.3288	3.40675	16.4383
407	-11.7364	14.4473	3.47386	16.4674
408	-11.7625	14.5664	3.54096	16.496
409	-11.7878	14.686	3.60808	16.5242
410	-11.8122	14.806	3.67519	16.5518
411	-11.8359	14.9265	3.74229	16.579
412	-11.8587	15.0474	3.8094	16.6057
413	-11.8807	15.1688	3.87648	16.632
414	-11.9019	15.2906	3.94355	16.6578
415	-11.9222	15.4128	4.0106	16.6831
416	-11.9417	15.5354	4.07762	16.7079
417	-11.9603	15.6584	4.14462	16.7323
418	-11.9781	15.7817	4.21159	16.7563
419	-11.995	15.9053	4.27852	16.7798
420	-12.011	16.0293	4.34541	16.8029
421	-12.0262	16.1536	4.41226	16.8255
422	-12.0404	16.2782	4.47906	16.8477
423	-12.0539	16.4031	4.54582	16.8694
424	-12.0664	16.5283	4.61251	16.8908
425	-12.078	16.6537	4.67916	16.9117
426	-12.0888	16.7794	4.74574	16.9321
427	-12.0986	16.9052	4.81227	16.9522
428	-12.1076	17.0313	4.87872	16.9718
429	-12.1157	17.1576	4.94512	16.991
430	-12.1229	17.2841	5.01143	17.0098
431	-12.1292	17.4107	5.07768	17.0282
432	-12.1346	17.5374	5.14385	17.0462
433	-12.1391	17.6643	5.20994	17.0637
434	-12.1428	17.7913	5.27595	17.0809
435	-12.1455	17.9185	5.34188	17.0977
436	-12.1474	18.0457	5.40773	17.1141
437	-12.1484	18.173	5.47347	17.1301
438	-12.1485	18.3003	5.53914	17.1457
439	-12.1478	18.4277	5.6047	17.1609
440	-12.1462	18.5551	5.67017	17.1758
441	-12.1437	18.6826	5.73556	17.1902
442	-12.1403	18.81	5.80083	17.2043
443	-12.1361	18.9375	5.866	17.2181
444	-12.1311	19.0649	5.93107	17.2314
445	-12.1252	19.1923	5.99603	17.2444
446	-12.1184	19.3196	6.06089	17.257
447	-12.1109	19.4469	6.12564	17.2693
448	-12.1025	19.5741	6.19028	17.2812
449	-12.0932	19.7013	6.2548	17.2928
450	-12.0832	19.8283	6.31921	17.304
451	-12.0723	19.9553	6.3835	17.3149
452	-12.0607	20.0821	6.44767	17.3254
453	-12.0482	20.2088	6.51173	17.3355
454	-12.035	20.3354	6.57566	17.3454
455	-12.021	20.4618	6.63947	17.3549
456	-12.0062	20.5881	6.70315	17.3641
457	-11.9907	20.7142	6.76672	17.3729
458	-11.9744	20.8402	6.83016	17.3814
459	-11.9574	20.9659	6.89346	17.3896
460	-11.9396	21.0915	6.95664	17.3975
461	-11.9211	21.2169	7.01969	17.405
462	-11.9019	21.342	7.0826	17.4122
463	-11.8819	21.467	7.14538	17.4191
464	-11.8613	21.5917	7.20803	17.4257
465	-11.84	21.7162	7.27054	17.432
466	-11.818	21.8405	7.33292	17.438
467	-11.7953	21.9646	7.39516	17.4437
468	-11.772	22.0884	7.45726	17.4491
469	-11.748	22.2119	7.51922	17.4542
470	-11.7233	22.3352	7.58104	17.459
471	-11.698	22.4582	7.64272	17.4635
472	-11.6721	22.581	7.70426	17.4677
473	-11.6456	22.7035	7.76565	17.4717
474	-11.6185	22.8257	7.8269	17.4753
475	-11.5908	22.9477	7.88801	17.4787
476	-11.5625	23.0693	7.94897	17.4817
477	-11.5336	23.1907	8.00978	17.4846
478	-11.5041	23.3118	8.07045	17.4871
479	-11.4741	23.4326	8.13097	17.4893
480	-11.4435	23.5532	8.19135	17.4913
481	-11.4124	23.6734	8.25157	17.493
482	-11.3808	23.7933	8.31165	17.4945
483	-11.3486	23.913	8.37156	17.4957
484	-11.316	24.0323	8.43134	17.4966
485	-11.2828	24.1514	8.49097	17.4973
486	-11.2491	24.2702	8.55043	17.4977
487	-11.2149	24.3886	8.60975	17.4979
488	-11.1803	24.5068	8.66892	17.4978
489	-11.1451	24.6247	8.72793	17.4975
490	-11.1096	24.7422	8.78679	17.4969
491	-11.0735	24.8595	8.8455	17.496
492	-11.037	24.9765	8.90405	17.495
493	-11.0001	25.0932	8.96244	17.4937
494	-10.9627	25.2096	9.02068	17.4921
495	-10.925	25.3257	9.07877	17.4903
496	-10.8868	25.4415	9.1367	17.4883
497	-10.8481	25.557	9.19447	17.486
498	-10.8091	25.6723	9.25209	17.4836
499	-10.7697	25.7872	9.30954	17.4808
500	-10.7299	25.9019	9.36685	17.4779
501	-10.6897	26.0163	9.42399	17.4747
502	-10.6491	26.1304	9.48098	17.4714
503	-10.6082	26.2443	9.53781	17.4677
504	-10.5669	26.3579	9.59448	17.4639
505	-10.5252	26.4712	9.65099	17.4599
506	-10.4831	26.5842	9.70735	17.4556
507	-10.4408	26.697	9.76353	17.4512
508	-10.398	26.8096	9.81957	17.4465
509	-10.355	26.9218	9.87545	17.4416
510	-10.3116	27.0339	9.93117	17.4365
511	-10.2678	27.1457	9.98673	17.4312
512	-10.2237	27.2572	10.0421	17.4257
513	-10.1793	27.3685	10.0974	17.42
514	-10.1346	27.4796	10.1524	17.4141
515	-10.0896	27.5904	10.2074	17.408
516	-10.0442	27.701	10.2621	17.4017
517	-9.99857	27.8114	10.3167	17.3952
518	-9.9526	27.9216	10.3712	17.3885
519	-9.90631	28.0315	10.4254	17.3816
520	-9.85973	28.1412	10.4796	17.3745
521	-9.81285	28.2508	10.5335	17.3673
522	-9.76566	28.3601	10.5873	17.3599
523	-9.71818	28.4692	10.641	17.3522
524	-9.67038	28.5781	10.6945	17.3444
525	-9.62231	28.6869	10.7478	17.3364
526	-9.57394	28.7954	10.8009	17.3282
527	-9.52529	28.9038	10.8539	17.3199
528	-9.47632	29.0119	10.9068	17.3114
529	-9.42708	29.1199	10.9594	17.3027
530	-9.37755	29.2278	11.012	17.2938
531	-9.32771	29.3354	11.0643	17.2847
532	-9.2776	29.4429	11.1165	17.2755
533	-9.22718	29.5502	11.1686	17.2661
534	-9.17649	29.6574	11.2204	17.2566
535	-9.12549	29.7644	11.2721	17.2468
536	-9.07421	29.8713	11.3237	17.237
537	-9.02263	29.978	11.3751	17.2269
538	-8.97077	30.0845	11.4263	17.2167
539	-8.91861	30.191	11.4774	17.2063
540	-8.86616	30.2972	11.5283	17.1958
541	-8.81341	30.4034	11.5791	17.1851
542	-8.76036	30.5094	11.6297	17.1743
543	-8.70701	30.6152	11.6801	17.1632
544	-8.65335	30.721	11.7304	17.1521
545	-8.59942	30.8266	11.7806	17.1408
546	-8.54516	30.9321	11.8305	17.1293
547	-8.49059	31.0374	11.8803	17.1177
548	-8.43573	31.1427	11.93	17.106
549	-8.38055	31.2478	11.9795	17.094
550	-8.32506	31.3528	12.0288	17.082
551	-8.26925	31.4577	12.078	17.0698
552	-8.21313	31.5625	12.127	17.0575
553	-8.15668	31.6671	12.1759	17.045
554	-8.09992	31.7717	12.2246	17.0324
555	-8.04284	31.8761	12.2731	17.0196
556	-7.98542	31.9804	12.3215	17.0067
557	-7.92767	32.0846	12.3697	16.9936
558	-7.8696	32.1888	12.4178	16.9805
559	-7.81117	32.2928	12.4657	16.9672
560	-7.75243	32.3966	12.5135	16.9537
561	-7.69332	32.5004	12.5611	16.9401
562	-7.63388	32.6041	12.6085	16.9264
563	-7.5741	32.7077	12.6558	16.9126
564	-7.51397	32.8112	12.7029	16.8986
565	-7.45348	32.9145	12.7499	16.8845
566	-7.39262	33.0178	12.7967	16.8703
567	-7.33142	33.1209	12.8434	16.856
568	-7.26986	33.2239	12.8899	16.8415
569	-7.20792	33.3269	12.9363	16.8269
570	-7.14562	33.4297	12.9825	16.8122
571	-7.08294	33.5324	13.0285	16.7973
572	-7.01989	33.635	13.0744	16.7824
573	-6.95645	33.7375	13.1201	16.7673
574	-6.89265	33.8398	13.1657	16.7521
575	-6.82846	33.9421	13.2111	16.7368
576	-6.76388	34.0442	13.2564	16.7214
577	-6.69891	34.1462	13.3015	16.7058
578	-6.63354	34.2481	13.3465	16.6902
579	-6.56779	34.3498	13.3913	16.6744
580	-6.50164	34.4514	13.436	16.6585
581	-6.43508	34.553	13.4805	16.6425
582	-6.36811	34.6543	13.5249	16.6264
583	-6.30074	34.7555	13.5691	16.6102
584	-6.23297	34.8566	13.6131	16.5938
585	-6.16477	34.9576	13.657	16.5774
586	-6.09617	35.0584	13.7008	16.5609
587	-6.02715	35.1591	13.7444	16.5442
588	-5.9577	35.2596	13.7878	16.5275
589	-5.88784	35.36	13.8311	16.5106
590	-5.81756	35.4602	13.8743	16.4937
591	-5.74685	35.5602	13.9173	16.4766
592	-5.67571	35.6601	13.9601	16.4594
593	-5.60413	35.7598	14.0028	16.4422
594	-5.53213	35.8594	14.0454	16.4248
595	-5.45969	35.9587	14.0878	16.4074
596	-5.38683	36.0579	14.13	16.3898
597	-5.31351	36.1569	14.1721	16.3722
598	-5.23976	36.2558	14.2141	16.3544
599	-5.16558	36.3544	14.2559	16.3366
600	-5.09094	36.4528	14.2975	16.3187
601	-5.01587	36.5511	14.339	16.3006
602	-4.94034	36.6491	14.3804	16.2825
603	-4.86438	36.747	14.4216	16.2643
604	-4.78797	36.8446	14.4627	16.246
605	-4.71111	36.942	14.5036	16.2276
606	-4.63381	37.0392	14.5444	16.2091
607	-4.55605	37.1362	14.585	16.1906
608	-4.47784	37.2329	14.6255	16.1719
609	-4.39918	37.3294	14.6658	16.1532
610	-4.32009	37.4257	14.706	16.1344
611	-4.24052	37.5217	14.746	16.1155
612	-4.16052	37.6174	14.7859	16.0965
613	-4.08007	37.7129	14.8257	16.0774
614	-3.99916	37.8082	14.8653	16.0582
615	-3.91779	37.9032	14.9047	16.039
616	-3.83599	37.9979	14.9441	16.0197
617	-3.75373	38.0924	14.9832	16.0002
618	-3.67102	38.1865	15.0223	15.9808
619	-3.58787	38.2804	15.0612	15.9612
620	-3.50426	38.374	15.0999	15.9416
621	-3.4202	38.4673	15.1385	15.9219
622	-3.33571	38.5603	15.177	15.9021
623	-3.25076	38.653	15.2153	15.8822
624	-3.16538	38.7454	15.2534	15.8623
625	-3.07954	38.8375	15.2915	15.8422
626	-2.99327	38.9293	15.3294	15.8221
627	-2.90656	39.0207	15.3671	15.802
628	-2.8194	39.1118	15.4047	15.7817
629	-2.73182	39.2026	15.4422	15.7614
630	-2.6438	39.2931	15.4795	15.7411
631	-2.55533	39.3832	15.5167	15.7206
632	-2.46644	39.4729	15.5537	15.7001
633	-2.37712	39.5623	15.5906	15.6795
634	-2.28737	39.6514	15.6274	15.6589
635	-2.19721	39.7401	15.664	15.6381
636	-2.10661	39.8284	15.7005	15.6174
637	-2.01561	39.9163	15.7368	15.5965
638	-1.92418	40.0039	15.773	15.5756
639	-1.83234	40.0911	15.8091	15.5546
640	-1.74008	40.1779	15.845	15.5335
641	-1.64741	40.2643	15.8808	15.5124
642	-1.55435	40.3504	15.9165	15.4913
643	-1.46086	40.436	15.952	15.47
644	-1.367	40.5212	15.9874	15.4487
645	-1.27273	40.606	16.0226	15.4274
646	-1.17806	40.6904	16.0577	15.406
647	-1.08301	40.7744	16.0927	15.3845
648	-0.987568	40.858	16.1275	15.3629
649	-0.891748	40.9411	16.1622	15.3413
650	-0.795531	41.0239	16.1968	15.3197
651	-0.698972	41.1062	16.2312	15.298
652	-0.602008	41.188	16.2655	15.2762
653	-0.504704	41.2694	16.2997	15.2544
654	-0.407016	41.3504	16.3337	15.2325
655	-0.308971	41.4309	16.3676	15.2106
656	-0.210571	41.511	16.4013	15.1886
657	-0.111816	41.5906	16.435	15.1666
658	-0.0127168	41.6697	16.4684	15.1445
659	0.0867256	41.7485	16.5018	15.1223
660	0.186501	41.8267	16.535	15.1001
661	0.286618	41.9045	16.5681	15.0779
662	0.387065	41.9817	16.601	15.0556
663	0.487842	42.0586	16.6339	15.0332
664	0.588939	42.1349	16.6666	15.0108
665	0.690345	42.2108	16.6991	14.9884
666	0.792068	42.2862	16.7315	14.9659
667	0.894107	42.3611	16.7638	14.9434
668	0.996442	42.4355	16.796	14.9208
669	1.09907	42.5094	16.828	14.8981
670	1.20201	42.5828	16.8599	14.8755
671	1.30522	42.6557	16.8917	14.8527
672	1.40872	42.7282	16.9234	14.8299
673	1.5125	42.8001	16.9549	14.8071
674	1.61655	42.8715	16.9863	14.7843
675	1.72087	42.9425	17.0175	14.7614
676	1.82547	43.0129	17.0486	14.7384
677	1.93031	43.0828	17.0796	14.7154
678	2.03541	43.1522	17.1105	14.6924
679	2.14077	43.2211	17.1413	14.6693
680	2.24636	43.2894	17.1719	14.6462
681	2.3522	43.3573	17.2024	14.623
682	2.45827	43.4246	17.2327	14.5999
683	2.56457	43.4915	17.2629	14.5766
684	2.67108	43.5577	17.293	14.5533
685	2.77783	43.6235	17.323	14.53
686	2.88478	43.6888	17.3529	14.5067
687	2.99195	43.7535	17.3826	14.4833
688	3.09932	43.8177	17.4122	14.4599
689	3.20689	43.8814	17.4417	14.4364
690	3.31464	43.9446	17.471	14.4129
691	3.4226	44.0072	17.5003	14.3894
692	3.53072	44.0693	17.5294	14.3658
693	3.63902	44.1309	17.5583	14.3422
694	3.74751	44.1919	17.5872	14.3186
695	3.85616	44.2524	17.6159	14.2949
696	3.96497	44.3124	17.6445	14.2712
697	4.07394	44.3719	17.673	14.2475
698	4.18306	44.4308	17.7014	14.2237
699	4.29233	44.4892	17.7296	14.1999
700	4.40174	44.5471	17.7577	14.1761
701	4.51129	44.6044	17.7857	14.1522
702	4.62098	44.6612	17.8136	14.1283
703	4.73079	44.7175	17.8413	14.1044
704	4.84073	44.7733	17.869	14.0805
705	4.95077	44.8285	17.8965	14.0565
706	5.06094	44.8832	17.9239	14.0325
707	5.17121	44.9374	17.9511	14.0084
708	5.28157	44.991	17.9783	13.9844
709	5.39205	45.0441	18.0053	13.9603
710	5.50262	45.0967	18.0322	13.9362
711	5.61327	45.1488	18.059	13.912
712	5.72401	45.2003	18.0856	13.8878
713	5.83483	45.2513	18.1122	13.8637
714	5.94571	45.3018	18.1386	13.8394
715	6.05668	45.3518	18.1649	13.8152
716	6.1677	45.4012	18.1911	13.7909
717	6.27878	45.4502	18.2172	13.7666
718	6.38993	45.4986	18.2432	13.7423
719	6.50113	45.5465	18.269	13.718
720	6.61237	45.5939	18.2947	13.6936
721	6.72366	45.6408	18.3203	13.6692
722	6.83498	45.6871	18.3458	13.6448
723	6.94634	45.733	18.3712	13.6204
724	7.05773	45.7783	18.3964	13.5959
725	7.16914	45.8231	18.4216	13.5715
726	7.28059	45.8675	18.4466	13.547
727	7.39204	45.9113	18.4715	13.5225
728	7.50351	45.9546	18.4963	13.4979
729	7.61499	45.9974	18.521	13.4734
730	7.72647	46.0398	18.5455	13.4488
731	7.83797	46.0816	18.57	13.4242
732	7.94944	46.1229	18.5943	13.3996
733	8.06092	46.1638	18.6185	13.375
734	8.17238	46.2041	18.6426	13.3504
735	8.28385	46.244	18.6666	13.3257
736	8.39528	46.2834	18.6905	13.301
737	8.50669	46.3222	18.7143	13.2764
738	8.61809	46.3607	18.7379	13.2517
739	8.72945	46.3986	18.7615	13.2269
740	8.84079	46.4361	18.7849	13.2022
741	8.95209	46.473	18.8082	13.1775
742	9.06334	46.5096	18.8314	13.1527
743	9.17457	46.5456	18.8545	13.1279
744	9.28574	46.5812	18.8775	13.1031
745	9.39687	46.6163	18.9004	13.0783
746	9.50794	46.6509	18.9232	13.0535
747	9.61896	46.6851	18.9458	13.0287
748	9.72994	46.7188	18.9684	13.0038
749	9.84083	46.7521	18.9908	12.979
750	9.95168	46.7849	19.0131	12.9541
751	10.0624	46.8173	19.0354	12.9293
752	10.1732	46.8492	19.0575	12.9044
753	10.2838	46.8807	19.0795	12.8795
754	10.3944	46.9118	19.1014	12.8546
755	10.5049	46.9423	19.1231	12.8297
756	10.6153	46.9725	19.1448	12.8047
757	10.7256	47.0022	19.1664	12.7798
758	10.8358	47.0315	19.1879	12.7549
759	10.946	47.0604	19.2092	12.7299
760	11.0561	47.0889	19.2305	12.705
761	11.166	47.1169	19.2516	12.68
762	11.2759	47.1445	19.2726	12.655
763	11.3857	47.1717	19.2936	12.63
764	11.4954	47.1985	19.3144	12.6051
765	11.605	47.2248	19.3351	12.5801
766	11.7145	47.2508	19.3557	12.5551
767	11.8238	47.2763	19.3762	12.5301
768	11.9331	47.3015	19.3967	12.5051
769	12.0423	47.3262	19.4169	12.48
770	12.1513	47.3506	19.4372	12.455
771	12.2603	47.3745	19.4572	12.43
772	12.3691	47.3981	19.4772	12.405
773	12.4778	47.4213	19.4971	12.3799
774	12.5865	47.444	19.5169	12.3549
775	12.6949	47.4665	19.5366	12.3298
776	12.8033	47.4885	19.5562	12.3048
777	12.9116	47.5101	19.5756	12.2798
778	13.0197	47.5314	19.595	12.2547
779	13.1277	47.5523	19.6143	12.2297
780	13.2355	47.5728	19.6335	12.2046
781	13.3433	47.593	19.6525	12.1795
782	13.4509	47.6128	19.6715	12.1545
783	13.5584	47.6322	19.6904	12.1294
784	13.6658	47.6513	19.7091	12.1044
785	13.773	47.6701	19.7278	12.0793
786	13.8801	47.6884	19.7464	12.0543
787	13.9871	47.7065	19.7648	12.0292
788	14.0939	47.7241	19.7832	12.0041
789	14.2006	47.7415	19.8015	11.9791
790	14.3072	47.7585	19.8197	11.954
791	14.4136	47.7751	19.8377	11.929
792	14.5199	47.7914	19.8557	11.9039
793	14.626	47.8074	19.8736	11.8789
794	14.732	47.8231	19.8914	11.8538
795	14.8379	47.8384	19.909	11.8288
796	14.9436	47.8534	19.9266	11.8037
797	15.0492	47.8681	19.9441	11.7787
798	15.1546	47.8824	19.9615	11.7536
799	15.2599	47.8965	19.9788	11.7286
800	15.3651	47.9102	19.996	11.7036
801	15.4701	47.9236	20.0131	11.6785
802	15.575	47.9367	20.0301	11.6535
803	15.6797	47.9495	20.047	11.6285
804	15.7843	47.962	20.0638	11.6035
805	15.8887	47.9742	20.0805	11.5785
806	15.993	47.986	20.0972	11.5534
807	16.0972	47.9976	20.1137	11.5284
808	16.2012	48.0089	20.1301	11.5035
809	16.3051	48.0199	20.1465	11.4785
810	16.4088	48.0306	20.1627	11.4535
811	16.5123	48.041	20.1789	11.4285
812	16.6158	48.0511	20.1949	11.4035
813	16.719	48.061	20.2109	11.3785
814	16.8222	48.0705	20.2268	11.3536
815	16.9251	48.0798	20.2426	11.3286
816	17.028	48.0888	20.2583	11.3037
817	17.1307	48.0975	20.2739	11.2788
818	17.2332	48.106	20.2894	11.2538
819	17.3356	48.1142	20.3048	11.2289
820	17.4379	48.1221	20.3201	11.204
821	17.54	48.1297	20.3353	11.1791
822	17.6419	48.1371	20.3505	11.1542
823	17.7438	48.1442	20.3655	11.1293
824	17.8454	48.151	20.3805	11.1044
825	17.9469	48.1576	20.3954	11.0796
826	18.0483	48.1639	20.4102	11.0547
827	18.1496	48.17	20.4249	11.0299
828	18.2507	48.1758	20.4395	11.005
829	18.3516	48.1814	20.454	10.9802
830	18.4524	48.1867	20.4684	10.9554
831	18.5531	48.1918	20.4827	10.9306
832	18.6536	48.1966	20.497	10.9058
833	18.7539	48.2012	20.5111	10.881
834	18.8542	48.2055	20.5252	10.8562
835	18.9543	48.2096	20.5392	10.8315
836	19.0542	48.2135	20.5531	10.8067
837	19.154	48.2171	20.5669	10.782
838	19.2537	48.2204	20.5807	10.7573
839	19.3532	48.2236	20.5943	10.7325
840	19.4526	48.2265	20.6078	10.7078
841	19.5518	48.2292	20.6213	10.6832
842	19.6509	48.2316	20.6347	10.6585
843	19.7499	48.2338	20.648	10.6338
844	19.8487	48.2358	20.6612	10.6092
845	19.9474	48.2375	20.6743	10.5845
846	20.046	48.2391	20.6874	10.5599
847	20.1444	48.2404	20.7003	10.5353
848	20.2426	48.2415	20.7132	10.5107
849	20.3408	48.2423	20.726	10.4861
850	20.4388	48.243	20.7387	10.4616
851	20.5367	48.2434	20.7513	10.437
852	20.6344	48.2436	20.7638	10.4125
853	20.732	48.2436	20.7763	10.388
854	20.8295	48.2434	20.7887	10.3635
855	20.9268	48.2429	20.801	10.339
856	21.024	48.2423	20.8132	10.3145
857	21.1211	48.2414	20.8253	10.29
858	21.218	48.2404	20.8373	10.2656
859	21.3148	48.2391	20.8493	10.2412
860	21.4115	48.2376	20.8612	10.2168
861	21.5081	48.2359	20.873	10.1924
862	21.6045	48.234	20.8847	10.168
863	21.7008	48.2319	20.8963	10.1437
864	21.797	48.2296	20.9079	10.1193
865	21.893	48.227	20.9194	10.095
866	21.9889	48.2243	20.9308	10.0707
867	22.0847	48.2214	20.9421	10.0464
868	22.1803	48.2183	20.9533	10.0221
869	22.2759	48.215	20.9645	9.99786
870	22.3713	48.2114	20.9756	9.97362
871	22.4666	48.2077	20.9866	9.9494
872	22.5617	48.2038	20.9975	9.92521
873	22.6568	48.1997	21.0083	9.90103
874	22.7517	48.1954	21.0191	9.87687
875	22.8465	48.1909	21.0298	9.85272
876	22.9412	48.1862	21.0404	9.82859
877	23.0357	48.1813	21.0509	9.80449
878	23.1302	48.1762	21.0614	9.7804
879	23.2245	48.1709	21.0717	9.75634
880	23.3187	48.1654	21.0821	9.73229
881	23.4127	48.1598	21.0923	9.70826
882	23.5067	48.1539	21.1024	9.68426
883	23.6005	48.1479	21.1125	9.66026
884	23.6943	48.1416	21.1225	9.6363
885	23.7879	48.1352	21.1324	9.61235
886	23.8814	48.1286	21.1423	9.58842
887	23.9747	48.1218	21.152	9.56451
888	24.068	48.1148	21.1617	9.54063
889	24.1611	48.1076	21.1714	9.51676
890	24.2542	48.1002	21.1809	9.49292
891	24.3471	48.0927	21.1904	9.4691
892	24.4399	48.0849	21.1998	9.44529
893	24.5326	48.077	21.2091	9.42152
894	24.6251	48.0689	21.2184	9.39776
895	24.7176	48.0606	21.2275	9.37402
896	24.81	48.0521	21.2366	9.35031
897	24.9022	48.0435	21.2457	9.32661
898	24.9943	48.0346	21.2546	9.30294
899	25.0863	48.0256	21.2635	9.2793
900	25.1782	48.0164	21.2724	9.25567
901	25.27	48.007	21.2811	9.23206
902	25.3617	47.9974	21.2898	9.20848
903	25.4533	47.9876	21.2984	9.18493
904	25.5448	47.9777	21.3069	9.1614
905	25.6361	47.9676	21.3154	9.13788
906	25.7274	47.9573	21.3238	9.1144
907	25.8185	47.9468	21.3321	9.09092
908	25.9096	47.9361	21.3403	9.06748
909	26.0005	47.9252	21.3485	9.04406
910	26.0913	47.9142	21.3566	9.02067
911	26.182	47.903	21.3646	8.99729
912	26.2726	47.8916	21.3726	8.97395
913	26.3631	47.88	21.3805	8.95063
914	26.4535	47.8683	21.3884	8.92733
915	26.5438	47.8563	21.3961	8.90406
916	26.634	47.8442	21.4038	8.8808
917	26.724	47.8319	21.4114	8.85757
918	26.814	47.8195	21.419	8.83437
919	26.9039	47.8068	21.4265	8.8112
920	26.9936	47.794	21.4339	8.78805
921	27.0833	47.781	21.4413	8.76492
922	27.1728	47.7678	21.4486	8.74182
923	27.2623	47.7544	21.4558	8.71874
924	27.3516	47.7409	21.4629	8.69569
925	27.4408	47.7271	21.47	8.67267
926	27.53	47.7132	21.477	8.64967
927	27.619	47.6991	21.484	8.62668
928	27.7079	47.6849	21.4909	8.60374
929	27.7967	47.6704	21.4977	8.58082
930	27.8854	47.6558	21.5045	8.55792
931	27.974	47.641	21.5112	8.53505
932	28.0625	47.626	21.5178	8.5122
933	28.1509	47.6109	21.5243	8.48938
934	28.2392	47.5956	21.5308	8.46659
935	28.3274	47.58	21.5373	8.44382
936	28.4155	47.5644	21.5436	8.42108
937	28.5034	47.5485	21.55	8.39837
938	28.5913	47.5324	21.5562	8.37568
939	28.6791	47.5162	21.5624	8.35302
940	28.7667	47.4998	21.5685	8.33039
941	28.8543	47.4832	21.5745	8.30778
942	28.9418	47.4665	21.5805	8.2852
943	29.0291	47.4495	21.5865	8.26265
944	29.1163	47.4324	21.5923	8.24013
945	29.2035	47.4151	21.5981	8.21762
946	29.2905	47.3976	21.6039	8.19516
947	29.3775	47.38	21.6095	8.17271
948	29.4643	47.3622	21.6152	8.1503
949	29.551	47.3442	21.6207	8.12791
950	29.6376	47.326	21.6262	8.10556
951	29.7241	47.3076	21.6316	8.08323
952	29.8105	47.2891	21.637	8.06092
953	29.8968	47.2704	21.6423	8.03865
954	29.983	47.2515	21.6476	8.01639
955	30.0691	47.2324	21.6528	7.99418
956	30.155	47.2131	21.6579	7.97199
957	30.2409	47.1937	21.663	7.94983
958	30.3267	47.1741	21.668	7.9277
959	30.4123	47.1543	21.6729	7.90559
960	30.4979	47.1343	21.6778	7.88351
961	30.5833	47.1142	21.6826	7.86147
962	30.6686	47.0939	21.6874	7.83945
963	30.7539	47.0734	21.6921	7.81746
964	30.839	47.0527	21.6968	7.7955
965	30.924	47.0319	21.7014	7.77356
966	31.0088	47.0108	21.7059	7.75166
967	31.0936	46.9896	21.7104	7.72979
968	31.1783	46.9682	21.7148	7.70794
969	31.2629	46.9467	21.7192	7.68613
970	31.3473	46.9249	21.7235	7.66435
971	31.4317	46.903	21.7278	7.64259
972	31.5159	46.8809	21.732	7.62087
973	31.6	46.8587	21.7361	7.59917
974	31.684	46.8362	21.7402	7.57751
975	31.7679	46.8136	21.7442	7.55586
976	31.8517	46.7908	21.7482	7.53426
977	31.9353	46.7678	21.7521	7.51268
978	32.0189	46.7446	21.756	7.49113
979	32.1023	46.7213	21.7598	7.46962
980	32.1857	46.6978	21.7635	7.44813
981	32.2689	46.6741	21.7672	7.42667
982	32.352	46.6502	21.7709	7.40525
983	32.4349	46.6262	21.7744	7.38385
984	32.5178	46.602	21.778	7.36249
985	32.6005	46.5776	21.7814	7.34114
986	32.6832	46.553	21.7849	7.31984
987	32.7657	46.5282	21.7882	7.29857
988	32.8481	46.5033	21.7915	7.27733
989	32.9304	46.4782	21.7948	7.25611
990	33.0125	46.453	21.798	7.23493
991	33.0945	46.4275	21.8012	7.21378
992	33.1765	46.4019	21.8043	7.19266
993	33.2582	46.3761	21.8073	7.17157
994	33.3399	46.3501	21.8103	7.15051
995	33.4215	46.3239	21.8133	7.12948
996	33.5029	46.2976	21.8161	7.10849
997	33.5842	46.2711	21.819	7.08753
998	33.6654	46.2444	21.8218	7.06659
999	33.7465	46.2176	21.8245	7.04569
1000	33.8274	46.1906	21.8272	7.02481
1002.5	34.0292	46.1222	21.8337	6.97277
1005	34.2302	46.0528	21.8398	6.92093
1007.5	34.4305	45.9824	21.8457	6.86929
1010	34.6299	45.9108	21.8512	6.81784
1012.5	34.8285	45.8381	21.8565	6.76659
1015	35.0263	45.7644	21.8614	6.71555
1017.5	35.2233	45.6897	21.866	6.6647
1020	35.4195	45.6138	21.8703	6.61405
1022.5	35.6148	45.5369	21.8744	6.56361
1025	35.8092	45.459	21.8781	6.51337
1027.5	36.0028	45.38	21.8815	6.46333
1030	36.1955	45.3	21.8847	6.4135
1032.5	36.3873	45.2189	21.8875	6.36387
1035	36.5783	45.1368	21.8901	6.31445
1037.5	36.7683	45.0537	21.8924	6.26523
1040	36.9575	44.9696	21.8944	6.21622
1042.5	37.1457	44.8844	21.8961	6.16742
1045	37.333	44.7983	21.8976	6.11882
1047.5	37.5194	44.7112	21.8988	6.07043
1050	37.7048	44.623	21.8997	6.02225
1052.5	37.8893	44.534	21.9004	5.97428
1055	38.0728	44.4439	21.9008	5.92652
1057.5	38.2554	44.3528	21.9009	5.87897
1060	38.437	44.2609	21.9008	5.83162
1062.5	38.6176	44.1679	21.9004	5.78449
1065	38.7972	44.0741	21.8998	5.73758
1067.5	38.9758	43.9793	21.8989	5.69086
1070	39.1534	43.8835	21.8978	5.64437
1072.5	39.33	43.7869	21.8964	5.59808
1075	39.5055	43.6894	21.8948	5.55201
1077.5	39.6801	43.5909	21.8929	5.50615
1080	39.8536	43.4916	21.8908	5.4605
1082.5	40.026	43.3915	21.8885	5.41507
1085	40.1974	43.2904	21.8859	5.36985
1087.5	40.3677	43.1885	21.8831	5.32484
1090	40.537	43.0858	21.8801	5.28004
1092.5	40.7052	42.9823	21.8768	5.23546
1095	40.8723	42.8779	21.8733	5.1911
1097.5	41.0383	42.7727	21.8696	5.14694
1100	41.2032	42.6668	21.8657	5.103
1102.5	41.3671	42.56	21.8615	5.05928
1105	41.5298	42.4525	21.8572	5.01577
1107.5	41.6914	42.3442	21.8526	4.97248
1110	41.8519	42.2351	21.8478	4.9294
1112.5	42.0112	42.1254	21.8429	4.88654
1115	42.1695	42.0149	21.8377	4.84389
1117.5	42.3266	41.9036	21.8323	4.80146
1120	42.4826	41.7917	21.8267	4.75924
1122.5	42.6374	41.6791	21.8209	4.71724
1125	42.7911	41.5658	21.8149	4.67545
1127.5	42.9436	41.4519	21.8087	4.63388
1130	43.095	41.3373	21.8023	4.59253
1132.5	43.2452	41.222	21.7957	4.55138
1135	43.3942	41.1061	21.7889	4.51046
1137.5	43.5421	40.9896	21.782	4.46975
1140	43.6889	40.8725	21.7749	4.42926
1142.5	43.8344	40.7548	21.7675	4.38898
1145	43.9788	40.6366	21.76	4.34892
1147.5	44.122	40.5177	21.7524	4.30907
1150	44.264	40.3983	21.7445	4.26945
1152.5	44.4048	40.2784	21.7365	4.23003
1155	44.5445	40.158	21.7283	4.19082
1157.5	44.6829	40.037	21.7199	4.15184
1160	44.8202	39.9155	21.7113	4.11308
1162.5	44.9563	39.7936	21.7026	4.07452
1165	45.0912	39.6711	21.6938	4.03618
1167.5	45.2249	39.5482	21.6847	3.99805
1170	45.3574	39.4249	21.6755	3.96015
1172.5	45.4888	39.3011	21.6662	3.92244
1175	45.6189	39.1769	21.6567	3.88497
1177.5	45.7478	39.0522	21.647	3.8477
1180	45.8756	38.9272	21.6372	3.81065
1182.5	46.0021	38.8018	21.6272	3.77381
1185	46.1275	38.676	21.6171	3.73718
1187.5	46.2517	38.5498	21.6068	3.70078
1190	46.3746	38.4233	21.5964	3.66458
1192.5	46.4964	38.2965	21.5858	3.62859
1195	46.617	38.1693	21.5751	3.59282
1197.5	46.7364	38.0418	21.5643	3.55726
1200	46.8546	37.914	21.5533	3.52192
1202.5	46.9717	37.7859	21.5422	3.48678
1205	47.0875	37.6576	21.5309	3.45186
1207.5	47.2022	37.5289	21.5195	3.41715
1210	47.3157	37.4	21.508	3.38266
1212.5	47.428	37.2709	21.4964	3.34837
1215	47.5391	37.1416	21.4846	3.31429
1217.5	47.649	37.012	21.4727	3.28043
1220	47.7578	36.8822	21.4606	3.24678
1222.5	47.8654	36.7522	21.4485	3.21334
1225	47.9719	36.6221	21.4362	3.18011
1227.5	48.0772	36.4917	21.4238	3.14708
1230	48.1813	36.3612	21.4113	3.11428
1232.5	48.2843	36.2306	21.3987	3.08167
1235	48.3861	36.0998	21.3859	3.04927
1237.5	48.4868	35.9689	21.3731	3.01709
1240	48.5863	35.8378	21.3601	2.98512
1242.5	48.6847	35.7067	21.347	2.95334
1245	48.7819	35.5755	21.3338	2.92179
1247.5	48.878	35.4441	21.3205	2.89043
1250	48.973	35.3127	21.3071	2.85929
1252.5	49.0669	35.1813	21.2936	2.82835
1255	49.1596	35.0497	21.28	2.79762
1257.5	49.2512	34.9182	21.2663	2.76709
1260	49.3417	34.7866	21.2525	2.73678
1262.5	49.4311	34.6549	21.2386	2.70667
1265	49.5194	34.5233	21.2246	2.67675
1267.5	49.6066	34.3916	21.2105	2.64706
1270	49.6927	34.26	21.1963	2.61756
1272.5	49.7777	34.1284	21.182	2.58826
1275	49.8617	33.9967	21.1676	2.55917
1277.5	49.9445	33.8652	21.1532	2.53029
1280	50.0263	33.7336	21.1386	2.50161
1282.5	50.1071	33.6021	21.124	2.47313
1285	50.1867	33.4707	21.1093	2.44485
1287.5	50.2653	33.3393	21.0945	2.41677
1290	50.3429	33.208	21.0796	2.38889
1292.5	50.4194	33.0768	21.0646	2.36122
1295	50.4949	32.9457	21.0496	2.33376
1297.5	50.5693	32.8147	21.0344	2.30648
1300	50.6427	32.6838	21.0192	2.27941
1302.5	50.7151	32.553	21.004	2.25254
1305	50.7865	32.4224	20.9886	2.22587
1307.5	50.8569	32.2918	20.9732	2.1994
1310	50.9263	32.1614	20.9577	2.17312
1312.5	50.9946	32.0312	20.9421	2.14705
1315	51.062	31.9011	20.9265	2.12117
1317.5	51.1284	31.7712	20.9108	2.09549
1320	51.1939	31.6414	20.8951	2.07001
1322.5	51.2583	31.5118	20.8792	2.04472
1325	51.3218	31.3824	20.8633	2.01963
1327.5	51.3843	31.2533	20.8474	1.99474
1330	51.4459	31.1242	20.8314	1.97003
1332.5	51.5066	30.9954	20.8153	1.94553
1335	51.5663	30.8668	20.7992	1.92122
1337.5	51.625	30.7384	20.783	1.8971
1340	51.6829	30.6103	20.7668	1.87318
1342.5	51.7398	30.4824	20.7505	1.84946
1345	51.7958	30.3547	20.7341	1.82592
1347.5	51.8509	30.2272	20.7177	1.80258
1350	51.9051	30.1	20.7013	1.77942
1352.5	51.9584	29.9731	20.6848	1.75646
1355	52.0109	29.8464	20.6682	1.7337
1357.5	52.0624	29.7199	20.6516	1.71112
1360	52.1131	29.5938	20.635	1.68873
1362.5	52.1629	29.4679	20.6183	1.66653
1365	52.2119	29.3423	20.6016	1.64452
1367.5	52.26	29.2169	20.5848	1.6227
1370	52.3073	29.0919	20.568	1.60107
1372.5	52.3537	28.9672	20.5512	1.57963
1375	52.3993	28.8427	20.5343	1.55837
1377.5	52.4441	28.7186	20.5173	1.5373
1380	52.488	28.5947	20.5004	1.51642
1382.5	52.5312	28.4712	20.4834	1.49572
1385	52.5735	28.348	20.4664	1.47521
1387.5	52.615	28.2251	20.4493	1.45489
1390	52.6558	28.1025	20.4322	1.43474
1392.5	52.6958	27.9803	20.4151	1.4148
1395	52.735	27.8584	20.3979	1.39502
1397.5	52.7734	27.7368	20.3808	1.37543
1400	52.811	27.6156	20.3636	1.35603
1402.5	52.8479	27.4947	20.3463	1.3368
1405	52.8841	27.3742	20.3291	1.31777
1407.5	52.9195	27.254	20.3118	1.29891
1410	52.9542	27.1342	20.2945	1.28023
1412.5	52.9881	27.0147	20.2771	1.26173
1415	53.0214	26.8956	20.2598	1.24342
1417.5	53.0539	26.7768	20.2424	1.22529
1420	53.0857	26.6585	20.225	1.20732
1422.5	53.1168	26.5404	20.2076	1.18955
1425	53.1472	26.4228	20.1902	1.17195
1427.5	53.1769	26.3055	20.1728	1.15453
1430	53.2059	26.1886	20.1553	1.13728
1432.5	53.2343	26.0721	20.1379	1.12022
1435	53.262	25.956	20.1204	1.10333
1437.5	53.289	25.8403	20.1029	1.08662
1440	53.3153	25.7249	20.0854	1.07007
1442.5	53.341	25.6099	20.0679	1.05372
1445	53.3661	25.4954	20.0504	1.03752
1447.5	53.3906	25.3812	20.0329	1.02151
1450	53.4143	25.2674	20.0154	1.00567
1452.5	53.4375	25.154	19.9978	0.990004
1455	53.4601	25.041	19.9803	0.974511
1457.5	53.482	24.9284	19.9628	0.959192
1460	53.5034	24.8163	19.9452	0.944047
1462.5	53.5241	24.7045	19.9277	0.929068
1465	53.5443	24.5931	19.9101	0.914262
1467.5	53.5638	24.4822	19.8926	0.899629
1470	53.5828	24.3716	19.8751	0.885161
1472.5	53.6012	24.2615	19.8575	0.870866
1475	53.619	24.1517	19.84	0.856744
1477.5	53.6363	24.0424	19.8225	0.842786
1480	53.653	23.9335	19.805	0.828992
1482.5	53.6691	23.825	19.7874	0.81537
1485	53.6848	23.717	19.7699	0.80192
1487.5	53.6998	23.6093	19.7525	0.788633
1490	53.7144	23.5021	19.735	0.77551
1492.5	53.7284	23.3953	19.7175	0.762557
1495	53.7419	23.2889	19.7	0.749767
1497.5	53.7549	23.183	19.6826	0.737148
1500	53.7673	23.0774	19.6652	0.724692
1502.5	53.7793	22.9723	19.6477	0.712397
1505	53.7908	22.8676	19.6304	0.700264
1507.5	53.8017	22.7633	19.613	0.688292
1510	53.8122	22.6595	19.5956	0.67649
1512.5	53.8222	22.5561	19.5783	0.66485
1515	53.8317	22.4531	19.5609	0.65337
1517.5	53.8408	22.3505	19.5436	0.642042
1520	53.8494	22.2484	19.5263	0.630893
1522.5	53.8575	22.1466	19.5091	0.619894
1525	53.8652	22.0454	19.4918	0.609056
1527.5	53.8724	21.9445	19.4746	0.598377
1530	53.8791	21.8441	19.4574	0.587858
1532.5	53.8855	21.7441	19.4403	0.577499
1535	53.8914	21.6445	19.4232	0.56729
1537.5	53.8969	21.5453	19.4061	0.557249
1540	53.9019	21.4466	19.389	0.547357
1542.5	53.9065	21.3483	19.372	0.537634
1545	53.9108	21.2505	19.355	0.52806
1547.5	53.9145	21.153	19.338	0.518643
1550	53.9179	21.056	19.321	0.509377
1552.5	53.9209	20.9594	19.3041	0.500268
1555	53.9236	20.8633	19.2873	0.491316
1557.5	53.9258	20.7676	19.2704	0.482522
1560	53.9276	20.6723	19.2536	0.473876
1562.5	53.9291	20.5774	19.2369	0.465387
1565	53.9301	20.4829	19.2202	0.457047
1567.5	53.9309	20.3889	19.2035	0.448862
1570	53.9312	20.2953	19.1869	0.440826
1572.5	53.9312	20.2021	19.1703	0.432945
1575	53.9308	20.1094	19.1538	0.425212
1577.5	53.9301	20.0171	19.1373	0.417634
1580	53.929	19.9252	19.1208	0.410204
1582.5	53.9276	19.8337	19.1044	0.40292
1585	53.9258	19.7426	19.0881	0.395791
1587.5	53.9237	19.652	19.0718	0.388808
1590	53.9213	19.5617	19.0555	0.381971
1592.5	53.9186	19.4719	19.0393	0.37528
1595	53.9155	19.3826	19.0232	0.368743
1597.5	53.9121	19.2936	19.0071	0.362352
1600	53.9084	19.205	18.9911	0.356106
1602.5	53.9044	19.1169	18.9751	0.350005
1605	53.9001	19.0292	18.9592	0.344058
1607.5	53.8955	18.9419	18.9433	0.338247
1610	53.8906	18.855	18.9275	0.332589
1612.5	53.8854	18.7685	18.9118	0.327066
1615	53.8799	18.6825	18.8962	0.321696
1617.5	53.8741	18.5968	18.8805	0.316462
1620	53.8681	18.5116	18.865	0.311371
1622.5	53.8617	18.4268	18.8496	0.306432
1625	53.8551	18.3423	18.8342	0.301628
1627.5	53.8482	18.2583	18.8188	0.296967
1630	53.8411	18.1747	18.8036	0.29245
1632.5	53.8337	18.0915	18.7884	0.288075
1635	53.826	18.0087	18.7733	0.283834
1637.5	53.8181	17.9263	18.7583	0.279735
1640	53.8099	17.8443	18.7433	0.275779
1642.5	53.8015	17.7627	18.7285	0.271965
1645	53.7929	17.6815	18.7137	0.268284
1647.5	53.784	17.6007	18.699	0.264745
1650	53.7749	17.5203	18.6844	0.261339
1652.5	53.7655	17.4403	18.6699	0.258074
1655	53.7559	17.3607	18.6555	0.254951
1657.5	53.746	17.2814	18.6411	0.25196
1660	53.736	17.2026	18.6269	0.249101
1662.5	53.7257	17.1242	18.6127	0.246384
1665	53.7153	17.0461	18.5987	0.243806
1667.5	53.7045	16.9685	18.5848	0.241361
1670	53.6936	16.8912	18.5709	0.239047
1672.5	53.6825	16.8143	18.5572	0.236865
1675	53.6712	16.7378	18.5436	0.234823
1677.5	53.6597	16.6617	18.5301	0.232913
1680	53.6479	16.5859	18.5167	0.231133
1682.5	53.636	16.5106	18.5035	0.229493
1685	53.6239	16.4356	18.4904	0.227984
1687.5	53.6116	16.361	18.4774	0.226606
1690	53.5991	16.2868	18.4646	0.22535
1692.5	53.5865	16.2129	18.4519	0.224233
1695	53.5736	16.1395	18.4394	0.223246
1697.5	53.5606	16.0664	18.427	0.222399
1700	53.5474	15.9936	18.4149	0.221664

## Sheet: Fig.3b
epochs	Delta CD_iso (mdeg)	Delta LDLB (mdeg)
1	15.757	6.69496
2	38.4544	31.8112
3	61.8407	55.6921
4	84.0412	77.3724
5	102.897	95.9592
6	116.585	110.712
7	125.306	121.145
8	130.649	127.152
9	133.135	129.102
10	133.258	127.849
11	132.022	124.598
12	130.576	120.638
13	129.92	117.059
14	130.64	114.576
15	132.88	113.507
16	136.491	113.845
17	141.195	115.36
18	146.649	117.694
19	152.492	120.439
20	158.436	123.2
21	164.239	125.635
22	169.745	127.497
23	174.883	128.653
24	179.517	129.096
25	183.446	128.928
26	186.137	128.332
27	187.029	127.527
28	186.19	126.729
29	184.745	126.111
30	184.035	125.782
31	184.165	125.78
32	184.679	126.078
33	185.407	126.6
34	186.19	127.241
35	187.104	127.891
36	188.168	128.451
37	189.232	128.854
38	190.131	129.067
39	190.602	129.098
40	190.571	128.986
41	190.229	128.789
42	189.917	128.573
43	189.893	128.394
44	190.177	128.292
45	190.64	128.284
46	191.053	128.364
47	191.267	128.508
48	191.353	128.683
49	191.39	128.854
50	191.46	128.991
51	191.566	129.077
52	191.704	129.106
53	191.801	129.087
54	191.839	129.037
55	191.843	128.975
56	191.846	128.921
57	191.911	128.888
58	192.005	128.884
59	192.092	128.907
60	192.217	128.949
61	192.26	128.999
62	192.258	129.047
63	192.221	129.083
64	192.177	129.103
65	192.164	129.105
66	192.194	129.095
67	192.228	129.077
68	192.293	129.059
69	192.35	129.046
70	192.373	129.042
71	192.396	129.046
72	192.419	129.058
73	192.411	129.073
74	192.376	129.088
75	192.358	129.099
76	192.365	129.105
77	192.375	129.106
78	192.388	129.102
79	192.416	129.097
80	192.448	129.091
81	192.459	129.088
82	192.454	129.087
83	192.447	129.089
84	192.44	129.093
85	192.427	129.098
86	192.422	129.102
87	192.43	129.105
88	192.444	129.106
89	192.453	129.106
90	192.462	129.104
91	192.468	129.102
92	192.466	129.101
93	192.459	129.1
94	192.454	129.1
95	192.453	129.102
96	192.453	129.103
97	192.455	129.105
98	192.461	129.106
99	192.466	129.106
100	192.468	129.106
101	192.468	129.105
102	192.467	129.105
103	192.465	129.104
104	192.463	129.104
105	192.463	129.104
106	192.465	129.105
107	192.466	129.105
108	192.467	129.106
109	192.469	129.106
110	192.469	129.106
111	192.468	129.106
112	192.467	129.106
113	192.467	129.106
114	192.467	129.106
115	192.467	129.106
116	192.468	129.106
117	192.469	129.106
118	192.469	129.106
119	192.469	129.106
120	192.469	129.106
121	192.468	129.106
122	192.468	129.106
123	192.468	129.106
124	192.469	129.106
125	192.469	129.106
126	192.469	129.106
127	192.469	129.106
128	192.469	129.106
129	192.469	129.106
130	192.469	129.106
131	192.469	129.106
132	192.469	129.106
133	192.469	129.106
134	192.469	129.106
135	192.469	129.106
136	192.469	129.106
137	192.469	129.106
138	192.469	129.106
139	192.469	129.106
140	192.469	129.106
141	192.469	129.106
142	192.469	129.106
143	192.469	129.106
144	192.469	129.106
145	192.469	129.106
146	192.469	129.106
147	192.469	129.106
148	192.469	129.106
149	192.469	129.106
150	192.469	129.106
151	192.469	129.106
152	192.469	129.106
153	192.469	129.106
154	192.469	129.106
155	192.469	129.106
156	192.469	129.106
157	192.469	129.106
158	192.469	129.106
159	192.469	129.106
160	192.469	129.106
161	192.469	129.106
162	192.469	129.106
163	192.469	129.106
164	192.469	129.106
165	192.469	129.106
166	192.469	129.106
167	192.469	129.106
168	192.469	129.106
169	192.469	129.106
170	192.469	129.106
171	192.469	129.106
172	192.469	129.106
173	192.469	129.106
174	192.469	129.106
175	192.469	129.106
176	192.469	129.106
177	192.469	129.106
178	192.469	129.106
179	192.469	129.106
180	192.469	129.106
181	192.469	129.106
182	192.469	129.106
183	192.469	129.106
184	192.469	129.106
185	192.469	129.106
186	192.469	129.106
187	192.469	129.106
188	192.469	129.106
189	192.469	129.106
190	192.469	129.106
191	192.469	129.106
192	192.469	129.106
193	192.469	129.106
194	192.469	129.106
195	192.469	129.106
196	192.469	129.106
197	192.469	129.106
198	192.469	129.106
199	192.469	129.106
200	192.469	129.106
201	192.469	129.106
202	192.469	129.106
203	192.469	129.106
204	192.469	129.106
205	192.469	129.106
206	192.469	129.106
207	192.469	129.106
208	192.469	129.106
209	192.469	129.106
210	192.469	129.106
211	192.469	129.106
212	192.469	129.106
213	192.469	129.106
214	192.469	129.106
215	192.469	129.106
216	192.469	129.106
217	192.469	129.106
218	192.469	129.106
219	192.469	129.106
220	192.469	129.106
221	192.469	129.106
222	192.469	129.106
223	192.469	129.106
224	192.469	129.106
225	192.469	129.106
226	192.469	129.106
227	192.469	129.106
228	192.469	129.106
229	192.469	129.106
230	192.469	129.106
231	192.469	129.106
232	192.469	129.106
233	192.469	129.106
234	192.469	129.106
235	192.469	129.106
236	192.469	129.106
237	192.469	129.106
238	192.469	129.106
239	192.469	129.106
240	192.469	129.106
241	192.469	129.106
242	192.469	129.106
243	192.469	129.106
244	192.469	129.106
245	192.469	129.106
246	192.469	129.106
247	192.469	129.106
248	192.469	129.106
249	192.469	129.106
250	192.469	129.106
251	192.469	129.106
252	192.469	129.106
253	192.469	129.106
254	192.469	129.106
255	192.469	129.106
256	192.469	129.106
257	192.469	129.106
258	192.469	129.106
259	192.469	129.106
260	192.469	129.106
261	192.469	129.106
262	192.469	129.106
263	192.469	129.106
264	192.469	129.106
265	192.469	129.106
266	192.469	129.106
267	192.469	129.106
268	192.469	129.106
269	192.469	129.106
270	192.469	129.106
271	192.469	129.106
272	192.469	129.106
273	192.469	129.106
274	192.469	129.106
275	192.469	129.106
276	192.469	129.106
277	192.469	129.106
278	192.469	129.106
279	192.469	129.106
280	192.469	129.106
281	192.469	129.106
282	192.469	129.106
283	192.469	129.106
284	192.469	129.106
285	192.469	129.106
286	192.469	129.106
287	192.469	129.106
288	192.469	129.106
289	192.469	129.106
290	192.469	129.106
291	192.469	129.106
292	192.469	129.106
293	192.469	129.106
294	192.469	129.106
295	192.469	129.106
296	192.469	129.106
297	192.469	129.106
298	192.469	129.106
299	192.469	129.106
300	192.469	129.106
301	192.469	129.106
302	192.469	129.106
303	192.469	129.106
304	192.469	129.106
305	192.469	129.106
306	192.469	129.106
307	192.469	129.106
308	192.469	129.106
309	192.469	129.106
310	192.469	129.106
311	192.469	129.106
312	192.469	129.106
313	192.469	129.106
314	192.469	129.106
315	192.469	129.106
316	192.469	129.106
317	192.469	129.106
318	192.469	129.106
319	192.469	129.106
320	192.469	129.106
321	192.469	129.106
322	192.469	129.106
323	192.469	129.106
324	192.469	129.106
325	192.469	129.106
326	192.469	129.106
327	192.469	129.106
328	192.469	129.106
329	192.469	129.106
330	192.469	129.106
331	192.469	129.106
332	192.469	129.106
333	192.469	129.106
334	192.469	129.106
335	192.469	129.106
336	192.469	129.106
337	192.469	129.106
338	192.469	129.106
339	192.469	129.106
340	192.469	129.106
341	192.469	129.106
342	192.469	129.106
343	192.469	129.106
344	192.469	129.106
345	192.469	129.106
346	192.469	129.106
347	192.469	129.106
348	192.469	129.106
349	192.469	129.106
350	192.469	129.106
351	192.469	129.106
352	192.469	129.106
353	192.469	129.106
354	192.469	129.106
355	192.469	129.106
356	192.469	129.106
357	192.469	129.106
358	192.469	129.106
359	192.469	129.106
360	192.469	129.106
361	192.469	129.106
362	192.469	129.106
363	192.469	129.106
364	192.469	129.106
365	192.469	129.106
366	192.469	129.106
367	192.469	129.106
368	192.469	129.106
369	192.469	129.106
370	192.469	129.106
371	192.469	129.106
372	192.469	129.106
373	192.469	129.106
374	192.469	129.106
375	192.469	129.106
376	192.469	129.106
377	192.469	129.106
378	192.469	129.106
379	192.469	129.106
380	192.469	129.106
381	192.469	129.106
382	192.469	129.106
383	192.469	129.106
384	192.469	129.106
385	192.469	129.106
386	192.469	129.106
387	192.469	129.106
388	192.469	129.106
389	192.469	129.106
390	192.469	129.106
391	192.469	129.106
392	192.469	129.106
393	192.469	129.106
394	192.469	129.106
395	192.469	129.106
396	192.469	129.106
397	192.469	129.106
398	192.469	129.106
399	192.469	129.106
400	192.469	129.106

## Sheet: Fig.3c
Epochs	Delta CD_iso (mdeg)	Delta LDLB (mdeg)
1	76.0719	27.5674
2	108.58	35.4259
3	123.65	46.101
4	105.749	40.202
5	95.8161	34.9229
6	103.153	40.3094
7	105.329	60.6537
8	116.941	56.1071
9	111.911	50.5243
10	119.253	47.2077
11	115.091	48.0518
12	106.497	46.5823
13	99.993	46.3871
14	95.8582	57.2807
15	90.0837	57.7274
16	124.635	57.7251
17	118.821	55.9223
18	113.126	63.177
19	116.019	71.1247
20	112.829	70.4673
21	114.978	67.5047
22	112.565	69.2301
23	110.794	68.4737
24	108.837	70.6955
25	106.625	70.1205
26	103.075	68.3218
27	104.232	67.196
28	103.62	66.7713
29	102.743	65.3497
30	111.322	64.8812
31	108.132	65.7519
32	107.244	81.4502
33	105.104	81.7898
34	103.861	80.9456
35	102.792	79.8634
36	110.767	79.0408
37	110.981	80.7936
38	108.807	79.9099
39	106.6	78.5008
40	104.232	76.6488
41	102.002	75.266
42	99.8273	75.7074
43	99.5585	74.0469
44	97.4196	73.2783
45	99.5429	74.2014
46	98.2914	75.8087
47	101.601	74.9927
48	104.145	74.1839
49	105.233	72.7626
50	105.724	73.7866
51	105.148	72.7895
52	105.745	76.2095
53	104.559	76.7658
54	102.801	76.5418
55	101.897	75.6917
56	102.185	75.4908
57	101.284	74.8518
58	99.8285	73.7466
59	99.1749	77.1381
60	97.9465	78.4258
61	99.6363	77.8956
62	104.067	76.9002
63	104.371	75.9757
64	102.904	75.1191
65	102.474	74.5017
66	102.01	73.4101
67	100.886	75.6417
68	100.047	76.2009
69	100.411	77.677
70	99.7044	78.8416
71	99.9311	78.4654
72	98.8431	79.2604
73	97.7459	80.6767
74	98.6024	80.6333
75	102.402	80.1806
76	103.232	80.1285
77	103.092	81.1547
78	104.866	80.1798
79	104.583	82.0645
80	106.512	81.3033
81	105.601	81.9457
82	105.534	80.9906
83	107.349	80.6407
84	106.731	80.0787
85	106.277	80.6108
86	106.46	82.1968
87	105.672	81.3271
88	105.729	82.1573
89	104.759	82.3133
90	105.686	81.4245
91	106.662	83.8291
92	106.956	84.8883
93	106.454	85.5549
94	106.403	85.7044
95	106.478	84.8276
96	108.086	86.6057
97	112.474	85.9735
98	112.75	85.2772
99	111.826	85.3971
100	113.675	85.4298
101	113.045	84.993
102	112.577	84.2101
103	113.433	84.6845
104	112.847	87.6875
105	113.774	87.6354
106	114.585	87.3932
107	117.285	86.7474
108	117.656	87.4689
109	117.767	89.7536
110	116.798	88.9838
111	116.425	89.0598
112	115.832	89.2596
113	116.478	94.661
114	116.304	95.9626
115	115.554	98.1136
116	114.612	97.7386
117	115.66	97.1994
118	115.716	96.4761
119	116.447	97.2083
120	116.022	96.6844
121	115.692	95.8993
122	115.708	95.5663
123	115.788	97.5481
124	117.859	96.8161
125	119.437	96.0754
126	119.087	96.9316
127	120.01	96.695
128	120.824	98.5135
129	121.205	98.5265
130	122.629	98.1073
131	122.371	97.6693
132	125.336	97.6629
133	126.911	97.0048
134	126.555	97.1613
135	126.685	100.543
136	125.896	100.1
137	125.179	102.779
138	125.09	103.03
139	124.476	103.597
140	123.735	102.965
141	124.241	103.189
142	125.366	103.15
143	126.062	104.71
144	125.233	104.039
145	125.378	103.779
146	126.286	103.587
147	125.775	102.892
148	125.059	103.197
149	124.226	102.738
150	124.268	102.662
151	123.992	102.069
152	123.901	101.542
153	127.229	101.024
154	127.997	100.738
155	128.762	100.719
156	128.835	101.093
157	128.603	100.503
158	129.754	100.642
159	129.631	101.823
160	130.599	101.351
161	130.62	101.514
162	130.324	101.685
163	129.799	101.314
164	129.294	100.912
165	129.351	100.784
166	128.689	100.801
167	128.742	100.754
168	129.201	100.211
169	129.189	99.7891
170	128.738	99.3742
171	128.935	99.199
172	128.603	98.6454
173	128.342	98.6235
174	128.005	98.4838
175	127.868	98.8455
176	127.214	98.8555
177	128.117	99.2359
178	128.39	99.4766
179	128.398	99.2599
180	128.104	98.9281
181	128.222	98.8852
182	127.931	99.3296
183	127.483	98.9612
184	126.93	98.4525
185	126.871	98.3384
186	126.811	99.1343
187	127.148	98.8007
188	126.648	98.5683
189	126.793	98.5345
190	127.294	98.761
191	127.514	98.3368
192	127.06	98.1832
193	126.708	97.8716
194	127.168	97.506
195	127.212	97.7433
196	127.193	97.9918
197	126.656	98.3118
198	127.652	97.9481
199	128.71	98.7843
200	128.804	98.841
201	128.475	98.7121
202	128.615	98.9533
203	128.516	99.3837
204	128.837	99.5783
205	128.427	99.2838
206	128.102	99.004
207	127.817	98.5814
208	128.191	98.2833
209	128.377	98.7516
210	128.006	98.9448
211	128.903	98.6618
212	128.531	98.4712
213	128.745	98.2561
214	128.51	98.3456
215	128.682	98.8544
216	128.397	98.9529
217	127.958	98.7342
218	127.822	98.3755
219	128.256	98.1924
220	128.06	98.0368
221	129.681	98.5772
222	129.452	98.1832
223	129.123	98.1282
224	129.037	98.2417
225	129.047	97.8355
226	129.063	98.7463
227	129.347	98.6738
228	129.788	98.7816
229	129.934	99.7035
230	130.276	100.062
231	130.308	99.8558
232	130.178	99.6027
233	130.302	99.2155
234	131.067	99.0543
235	131.105	98.8316
236	131.116	98.4489
237	131.888	98.2969
238	131.814	97.9643
239	131.782	97.6445
240	131.61	97.6123
241	131.207	97.7886
242	131.092	98.375
243	131.287	98.0849
244	131.416	98.9857
245	131.361	98.8969
246	131.373	98.5352
247	132.013	98.3892
248	132.204	99.1342
249	132.524	98.8276
250	132.621	98.7459
251	134.944	98.725
252	134.543	98.3698
253	134.414	98.139
254	134.591	98.0822
255	134.442	99.4362
256	135.223	99.564
257	135.426	100.237
258	135.472	100.428
259	135.288	101.09
260	135.352	101.512
261	135.123	102.018
262	134.964	101.85
263	135.292	102.344
264	135.052	101.997
265	135.312	101.933
266	135.225	101.582
267	135.73	101.247
268	136.038	101.277
269	135.605	101.837
270	135.707	101.554
271	135.622	101.415
272	135.229	101.045
273	135.346	100.85
274	134.947	100.533
275	134.498	100.496
276	134.061	100.615
277	133.73	100.329
278	134.017	100.325
279	134.611	100.186
280	135.037	100.12
281	134.949	99.7807
282	134.799	100.743
283	134.957	101.121
284	134.56	101.767
285	134.273	101.572
286	133.856	101.444
287	133.429	101.836
288	133.159	101.938
289	132.774	101.624
290	132.384	101.36
291	132.741	101.013
292	133.052	101.042
293	133.204	100.767
294	133.717	100.894
295	134.836	100.646
296	134.833	100.453
297	134.433	100.274
298	134.189	100.294
299	133.932	99.96
300	133.682	100.55
301	133.378	100.731
302	133.19	100.744
303	133.019	101.254
304	132.602	100.971
305	133.064	101.149
306	133.198	101.143
307	133.02	100.883
308	132.673	100.631
309	132.572	100.774
310	132.586	100.469
311	132.992	100.159
312	132.788	99.9454
313	132.789	99.8676
314	133.189	100.293
315	133.045	100.414
316	133.145	100.213
317	133.339	100.274
318	133.045	100.009
319	132.714	100.163
320	132.401	99.905
321	132.023	100.014
322	132.121	99.7235
323	132.884	99.4163
324	132.525	99.2663
325	132.617	99.1053
326	132.398	98.9594
327	132.057	98.9572
328	131.766	99.0382
329	131.369	99.0843
330	131.262	98.9844
331	131.041	99.4509
332	131.001	99.2201
333	131.057	98.9817
334	130.834	98.8276
335	130.617	98.7109
336	130.482	98.7652
337	130.934	98.57
338	130.875	99.0263
339	130.731	98.8486
340	130.749	98.9785
341	130.43	99.0146
342	130.215	98.897
343	130.318	99.3064
344	130.684	99.6541
345	130.364	99.6601
346	130.145	99.3759
347	129.965	99.1211
348	130.008	99.1221
349	129.649	98.8515
350	129.54	99.1008
351	129.319	99.2053
352	129.224	98.9487
353	128.899	99.3259
354	128.757	99.2469
355	128.509	99.3151
356	128.212	99.0848
357	128.056	99.1161
358	127.887	99.2184
359	127.69	99.8946
360	127.452	99.977
361	127.313	99.8284
362	127.529	99.8977
363	127.499	100.098
364	127.166	99.8566
365	127.165	99.5978
366	127.004	99.5647
367	126.677	99.8747
368	126.761	99.8458
369	127.142	99.6486
370	126.922	100.13
371	126.597	100.181
372	126.513	100.482
373	126.601	100.564
374	126.517	100.935
375	126.504	100.702
376	126.584	100.547
377	126.635	100.487
378	126.336	100.926
379	126.218	101.164
380	126.24	101.019
381	126.271	101.109
382	125.95	101.246
383	126.106	101.4
384	126.438	101.907
385	127.151	101.71
386	126.896	101.679
387	126.641	101.615
388	126.438	102.165
389	127.179	102.171
390	127.51	102.42
391	127.383	102.387
392	127.1	102.413
393	127.282	102.22
394	127.638	102.114
395	128.159	102.068
396	128.196	102.099
397	128.15	101.891
398	127.893	101.719
399	127.77	102.003
400	128.262	101.942
401	128.868	101.834
402	128.556	101.869
403	128.4	102.622
404	128.334	102.412
405	128.418	102.23
406	128.698	102.034
407	128.591	101.79
408	128.649	101.552
409	128.578	101.311
410	128.658	101.212
411	128.451	101.221
412	128.161	101.093
413	128.25	101.756
414	128.449	101.628
415	128.314	101.893
416	128.293	101.698
417	128.025	101.541
418	128.653	101.451
419	128.511	101.321
420	128.349	101.189
421	128.332	100.995
422	128.426	100.762
423	128.544	100.853
424	128.87	100.909
425	128.718	101.087
426	128.573	101.564
427	128.393	101.87
428	128.644	102.043
429	128.669	101.854
430	129.154	101.821
431	129.591	101.653
432	129.442	101.866
433	129.599	101.654
434	129.319	101.5
435	129.703	101.449
436	129.952	101.354
437	130.06	101.282
438	130.378	101.205
439	130.422	101.714
440	130.135	101.495
441	130.05	101.419
442	130.129	101.769
443	129.844	101.668
444	129.95	101.641
445	129.851	101.946
446	130.087	101.835
447	129.955	102.272
448	129.841	102.669
449	129.636	102.806
450	129.566	102.733
451	129.949	102.685
452	130.024	102.479
453	129.807	102.359
454	129.7	102.155
455	129.783	101.934
456	129.518	101.747
457	129.366	101.654
458	129.188	101.622
459	129.184	101.445
460	129.559	101.732
461	129.324	101.528
462	129.326	101.397
463	129.303	101.224
464	129.066	101.194
465	129.256	101.058
466	129.234	100.85
467	128.988	100.757
468	129.159	100.601
469	129.065	100.509
470	129.062	100.316
471	129.205	100.297
472	128.982	100.251
473	129.156	100.109
474	129.187	100.015
475	129.041	99.8834
476	129.752	100.398
477	129.495	100.289
478	130.212	100.13
479	130.248	100.205
480	130.193	100.132
481	130.062	100.251
482	130.116	100.376
483	129.994	100.384
484	129.951	100.281
485	129.794	100.231
486	129.61	100.065
487	129.383	100.014
488	129.845	100.52
489	129.939	100.516
490	130.212	100.521
491	130.532	100.358
492	130.658	100.19
493	130.602	100.026
494	130.732	99.9396
495	130.85	100.257
496	130.977	100.36
497	130.73	100.436
498	130.57	100.644
499	130.698	100.622
500	130.566	100.505
501	130.471	100.471
502	130.71	100.453
503	130.954	100.546
504	130.863	100.557
505	130.888	100.405
506	130.699	100.65
507	130.458	100.839
508	130.716	100.699
509	130.638	100.641
510	130.669	100.772
511	130.435	100.613
512	130.256	100.812
513	130.103	101.03
514	129.887	101.195
515	129.655	101.152
516	129.461	101.077
517	129.416	101.249
518	129.826	101.166
519	129.703	101.212
520	129.741	101.059
521	129.595	101.1
522	130.021	101.336
523	130.289	101.223
524	130.042	101.079
525	129.882	100.93
526	129.683	100.787
527	129.555	100.638
528	129.991	100.68
529	129.787	101.126
530	129.906	101.006
531	129.672	101.091
532	129.494	101.02
533	129.397	100.836
534	129.663	101.209
535	129.496	101.329
536	129.316	101.409
537	129.218	101.707
538	129.063	101.678
539	129.222	101.541
540	129.003	101.468
541	128.78	101.49
542	129.181	101.393
543	128.967	101.337
544	128.745	101.262
545	128.731	101.647
546	128.599	101.472
547	128.871	101.33
548	128.827	101.433
549	128.693	101.268
550	129.15	101.205
551	129.743	101.618
552	129.565	101.508
553	129.358	101.412
554	129.333	101.275
555	129.201	101.107
556	129.009	101.035
557	129.519	101.163
558	129.423	101.086
559	129.582	101.105
560	129.59	101.196
561	129.443	101.028
562	129.472	101.276
563	129.287	101.337
564	129.354	101.47
565	129.234	101.293
566	129.404	101.157
567	129.463	101.067
568	129.301	100.905
569	130.138	100.73
570	130.071	100.596
571	130.079	100.497
572	130.235	100.635
573	130.103	100.581
574	129.965	100.524
575	130.208	100.445
576	130.058	100.278
577	129.888	100.252
578	129.926	100.254
579	130.007	100.4
580	130.462	100.303
581	130.507	100.145
582	130.618	100.025
583	130.663	100.066
584	130.494	99.9348
585	130.355	99.8159
586	130.186	99.6847
587	130.017	100.07
588	130.28	100.215
589	130.2	100.271
590	130.053	100.208
591	129.94	100.075
592	130.038	99.9818
593	129.89	99.8365
594	130.051	99.7711
595	129.895	99.7495
596	129.911	100.03
597	129.945	99.9406
598	129.906	99.81
599	130.036	99.6704
600	130.303	99.7178
601	130.09	99.578
602	130.22	99.6083
603	130.108	99.5008
604	130.254	99.4307
605	130.05	99.2864
606	130.714	99.1772
607	130.736	99.1683
608	130.589	99.0662
609	130.546	98.9776
610	130.386	98.8854
611	130.265	99.4951
612	130.084	99.5984
613	130.165	99.8494
614	130.034	99.712
615	130.267	99.9297
616	130.579	99.8452
617	130.502	99.8603
618	130.319	99.8871
619	130.36	99.7813
620	130.2	99.6424
621	130.147	99.6734
622	130.323	99.58
623	130.568	99.4798
624	130.621	99.7585
625	130.479	99.8582
626	130.469	99.7421
627	130.539	99.584
628	130.437	99.5031
629	130.622	99.5307
630	130.713	99.5173
631	130.62	99.436
632	130.706	99.4878
633	130.596	99.478
634	130.553	99.4335
635	130.824	99.4138
636	131.178	99.938
637	131.217	99.8242
638	131.025	99.836
639	131.016	99.8453
640	131.03	99.7249
641	130.916	99.5919
642	130.936	99.4497
643	130.78	99.3293
644	130.715	99.3106
645	130.658	99.2349
646	131.1	99.104
647	131.262	99.0141
648	131.061	99.1747
649	130.94	99.1854
650	131.21	99.0837
651	131.084	98.9973
652	131.05	98.9746
653	131.019	98.9625
654	130.848	99.3595
655	130.825	99.3084
656	130.911	99.1767
657	130.888	99.0572
658	130.812	99.374
659	130.643	99.2984
660	130.877	99.3234
661	130.683	99.6345
662	130.73	99.6074
663	131.01	99.6305
664	130.947	99.6652
665	130.785	99.5597
666	130.615	99.8838
667	130.425	99.8884
668	130.232	99.921
669	130.14	100.071
670	130.62	100.131
671	130.634	100.031
672	130.671	100.207
673	130.517	100.063
674	130.68	99.9465
675	130.813	100.037
676	130.656	100.196
677	130.575	100.162
678	130.748	100.016
679	130.781	100.216
680	130.609	100.083
681	130.475	99.9751
682	130.545	99.864
683	130.944	99.7372
684	131.25	100.286
685	131.069	100.44
686	131.054	100.463
687	131.455	100.655
688	131.69	100.515
689	132.259	100.452
690	132.267	100.39
691	132.607	100.356
692	132.533	100.255
693	132.508	100.159
694	132.334	100.417
695	132.277	100.613
696	132.653	100.873
697	132.582	100.985
698	132.737	100.883
699	132.647	100.837
700	133	101.226
701	132.937	101.107
702	132.78	101.136
703	132.893	101.018
704	133.005	100.989
705	132.837	100.965
706	132.702	101.246
707	132.536	101.486
708	132.401	101.526
709	132.239	101.466
710	132.152	101.397
711	132.092	101.351
712	131.936	101.495
713	132.184	101.455
714	131.999	101.538
715	132.125	101.534
716	132.338	101.454
717	132.329	101.582
718	132.216	101.441
719	132.064	101.394
720	132.404	101.29
721	132.274	101.3
722	132.305	101.377
723	132.488	101.381
724	132.783	101.253
725	132.755	101.214
726	132.732	101.212
727	132.554	101.107
728	132.393	100.998
729	132.244	100.863
730	132.162	100.727
731	132.429	100.799
732	132.36	100.804
733	132.327	100.929
734	132.157	100.931
735	132.014	100.803
736	131.977	100.943
737	132.115	101.011
738	132.037	100.944
739	132.128	101.01
740	132.129	100.874
741	132.174	101.132
742	132.095	101.045
743	132.041	101.035
744	131.91	100.988
745	132.19	101.046
746	132.049	100.919
747	132.232	100.854
748	132.08	100.909
749	132.151	100.873
750	132.048	100.786
751	132.386	100.852
752	133.329	100.86
753	133.196	101.172
754	133.043	101.054
755	132.895	101.081
756	132.74	101.034
757	132.629	100.935
758	132.902	101.218
759	132.935	101.162
760	132.762	101.13
761	132.778	101.015
762	133.21	101.03
763	133.528	100.948
764	134.004	100.875
765	134.061	100.775
766	133.902	100.716
767	133.842	100.833
768	134.003	100.859
769	133.929	101.222
770	133.995	101.26
771	133.856	101.165
772	133.99	101.104
773	133.854	101.268
774	133.834	101.281
775	133.992	101.162
776	133.855	101.151
777	133.711	101.023
778	133.787	101.064
779	133.642	101.153
780	133.523	101.078
781	133.385	100.962
782	133.293	101.039
783	133.653	100.945
784	133.6	100.913
785	133.517	101.036
786	133.427	101.034
787	133.361	100.913
788	133.546	100.827
789	133.439	100.788
790	133.33	101.046
791	133.388	100.976
792	133.689	100.888
793	133.578	100.798
794	133.503	100.736
795	133.362	100.746
796	133.217	100.725
797	133.138	100.607
798	132.976	100.895
799	132.865	101.174
800	132.778	101.14
801	132.808	101.053
802	132.67	100.992
803	132.731	100.881
804	132.657	100.849
805	132.598	100.761
806	132.97	100.785
807	132.954	100.881
808	133.121	100.964
809	133.138	101.251
810	133.652	101.196
811	133.598	101.197
812	133.604	101.085
813	133.625	101.048
814	133.77	100.926
815	133.685	101.22
816	133.525	101.214
817	133.624	101.361
818	133.549	101.264
819	133.709	101.162
820	133.575	101.547
821	133.551	101.584
822	133.521	101.637
823	133.572	101.904
824	133.453	101.901
825	133.327	101.97
826	133.406	101.956
827	133.336	101.896
828	133.253	101.83
829	133.345	101.815
830	133.429	102.033
831	133.335	101.985
832	133.297	102.23
833	133.192	102.185
834	133.233	102.278
835	133.6	102.216
836	133.624	102.274
837	133.474	102.158
838	133.339	102.105
839	133.671	102.084
840	133.788	102.074
841	133.878	102.003
842	133.73	101.9
843	133.797	101.788
844	133.953	101.722
845	133.801	101.885
846	133.819	101.771
847	133.796	101.683
848	133.811	101.629
849	133.831	101.519
850	133.698	101.419
851	133.62	101.383
852	133.819	101.277
853	133.837	101.273
854	133.781	101.279
855	133.772	101.423
856	133.913	101.706
857	133.843	101.658
858	134.392	101.649
859	134.403	101.78
860	134.571	101.673
861	134.847	101.767
862	134.932	101.839
863	135.258	101.826
864	135.698	101.759
865	135.699	101.736
866	135.548	101.943
867	135.468	101.845
868	135.343	101.832
869	135.202	101.774
870	135.093	101.907
871	134.947	101.803
872	134.885	101.758
873	135.268	101.669
874	135.451	101.743
875	135.361	101.639
876	135.268	101.762
877	135.129	101.756
878	135.145	101.643
879	135.335	101.571
880	135.196	101.504
881	135.115	101.56
882	134.992	101.621
883	134.902	101.637
884	134.934	101.653
885	134.947	101.668
886	134.795	101.701
887	134.713	101.73
888	134.704	101.681
889	134.599	101.662
890	134.851	101.786
891	134.876	101.85
892	134.84	101.956
893	134.767	101.863
894	134.678	101.865
895	134.531	101.913
896	134.478	102.015
897	134.508	101.965
898	134.762	101.939
899	134.631	101.966
900	134.72	102.016
901	134.703	101.96
902	134.616	102.009
903	134.542	102.012
904	134.618	101.93
905	134.895	101.961
906	134.772	101.914
907	135.051	101.824
908	135.053	101.803
909	134.993	102.199
910	135.008	102.089
911	134.898	102.055
912	134.865	102.072
913	134.943	102.018
914	135.291	102.045
915	135.368	101.992
916	135.292	101.936
917	135.312	101.846
918	135.313	101.959
919	135.173	101.967
920	135.27	102.027
921	135.286	101.925
922	135.17	101.83
923	135.306	101.775
924	135.169	102.001
925	135.223	102.15
926	135.175	102.278
927	135.073	102.189
928	135.098	102.111
929	134.996	102.121
930	134.992	102.04
931	135.373	101.962
932	135.251	101.897
933	135.126	101.876
934	135.051	102.035
935	135.018	102.029
936	135.134	102.005
937	135.314	101.963
938	135.182	101.882
939	135.281	101.977
940	135.315	101.88
941	135.265	101.823
942	135.376	101.996
943	135.362	101.964
944	135.422	101.979
945	135.75	101.923
946	135.687	101.944
947	135.568	102.015
948	135.486	101.988
949	135.658	102
950	135.874	101.922
951	135.753	101.95
952	135.651	101.889
953	135.718	101.787
954	135.624	101.685
955	135.58	101.848
956	135.509	101.784
957	135.54	101.721
958	135.69	101.837
959	135.694	101.816
960	135.693	101.88
961	135.714	101.87
962	135.689	101.921
963	135.662	101.83
964	135.616	101.862
965	135.612	102.001
966	135.544	102.085
967	135.556	102.067
968	135.54	102.081
969	135.719	102.201
970	135.863	102.173
971	135.734	102.133
972	135.596	102.102
973	135.844	102.121
974	135.709	102.258
975	135.666	102.167
976	135.627	102.172
977	135.49	102.097
978	135.713	102.042
979	135.846	102.056
980	135.884	101.975
981	135.769	101.903
982	135.88	102.008
983	135.743	101.978
984	135.615	101.897
985	135.598	101.853
986	135.663	101.822
987	135.691	101.802
988	135.56	101.741
989	135.482	101.835
990	135.504	101.768
991	135.502	101.686
992	135.42	101.749
993	135.318	101.825
994	135.434	101.844
995	135.375	101.748
996	135.477	101.736
997	135.679	101.794
998	135.595	101.755
999	135.597	101.653
1000	135.513	101.638
1001	135.536	101.559
1002	135.506	101.527
1003	135.431	101.48
1004	135.502	101.394
1005	135.444	101.314
1006	135.448	101.216
1007	135.495	101.163
1008	135.574	101.154
1009	135.508	101.201
1010	135.445	101.271
1011	135.383	101.242
1012	135.295	101.302
1013	135.369	101.239
1014	135.27	101.251
1015	135.257	101.21
1016	135.626	101.185
1017	135.655	101.194
1018	135.933	101.356
1019	135.883	101.325
1020	135.798	101.23
1021	135.704	101.151
1022	135.6	101.22
1023	135.613	101.13
1024	135.651	101.157
1025	135.721	101.106
1026	135.634	101.032
1027	135.688	101.231
1028	135.621	101.159
1029	135.745	101.077
1030	135.792	101.003
1031	135.882	100.981
1032	135.843	101.047
1033	135.714	100.994
1034	135.662	101.004
1035	135.775	100.939
1036	135.692	101.224
1037	135.707	101.454
1038	135.596	101.416
1039	135.609	101.403
1040	135.662	101.424
1041	135.632	101.344
1042	135.764	101.302
1043	135.866	101.422
1044	136.063	101.664
1045	136.023	101.592
1046	135.913	101.517
1047	135.832	101.446
1048	136.083	101.359
1049	136.071	101.286
1050	136.071	101.217
1051	135.982	101.161
1052	135.887	101.733
1053	135.772	101.86
1054	135.684	101.807
1055	135.9	101.714
1056	135.843	101.722
1057	136.005	101.659
1058	135.899	101.585
1059	136.136	101.529
1060	136.245	101.71
1061	136.227	101.682
1062	136.114	101.612
1063	136.007	101.519
1064	135.959	101.479
1065	135.892	101.406
1066	135.829	101.368
1067	135.755	101.529
1068	135.812	101.617
1069	135.856	101.733
1070	135.733	101.717
1071	135.947	101.636
1072	135.921	101.727
1073	135.827	101.714
1074	135.926	101.656
1075	136.108	101.569
1076	136.127	101.661
1077	136.039	101.585
1078	136.09	101.495
1079	136.122	101.572
1080	136.181	101.484
1081	136.384	101.694
1082	136.279	101.676
1083	136.19	101.626
1084	136.122	101.703
1085	136.028	101.651
1086	136.037	101.586
1087	135.943	101.59
1088	135.819	101.497
1089	135.817	101.537
1090	135.784	101.596
1091	135.828	101.646
1092	135.705	101.571
1093	135.615	101.483
1094	135.79	101.476
1095	135.679	101.56
1096	135.635	101.579
1097	135.641	101.539
1098	135.72	101.668
1099	135.62	101.614
1100	135.624	101.539
1101	135.535	101.456
1102	135.469	101.393
1103	135.379	101.418
1104	135.353	101.345
1105	135.434	101.301
1106	135.418	101.242
1107	135.54	101.331
1108	135.442	101.259
1109	135.412	101.277
1110	135.5	101.404
1111	135.593	101.32
1112	135.498	101.271
1113	135.539	101.29
1114	135.504	101.211
1115	135.456	101.483
1116	135.438	101.598
1117	135.337	101.616
1118	135.22	101.803
1119	135.145	101.731
1120	135.18	101.665
1121	135.13	101.758
1122	135.094	101.677
1123	135.151	101.593
1124	135.113	101.553
1125	135.092	101.523
1126	135.052	101.569
1127	134.993	101.512
1128	135.028	101.478
1129	135.158	101.396
1130	135.116	101.316
1131	135.159	101.308
1132	135.214	101.226
1133	135.265	101.149
1134	135.308	101.305
1135	135.309	101.393
1136	135.259	101.321
1137	135.153	101.248
1138	135.169	101.268
1139	135.378	101.216
1140	135.399	101.207
1141	135.286	101.125
1142	135.174	101.3
1143	135.12	101.249
1144	135.202	101.303
1145	135.175	101.557
1146	135.094	101.727
1147	135.02	101.658
1148	134.973	101.687
1149	134.957	101.621
1150	134.929	101.718
1151	134.814	101.66
1152	134.895	101.704
1153	134.881	101.629
1154	134.796	101.691
1155	135.07	101.713
1156	135.224	101.701
1157	135.221	101.811
1158	135.292	101.836
1159	135.21	101.803
1160	135.435	101.731
1161	135.357	101.974
1162	135.343	101.965
1163	135.356	101.92
1164	135.313	101.973
1165	135.392	101.925
1166	135.429	101.843
1167	135.326	101.874
1168	135.216	101.869
1169	135.314	101.819
1170	135.278	101.74
1171	135.187	101.791
1172	135.263	101.865
1173	135.266	101.985
1174	135.239	101.973
1175	135.586	102.021
1176	135.528	102.014
1177	135.55	101.962
1178	135.502	101.921
1179	135.634	101.882
1180	135.85	101.82
1181	135.868	101.771
1182	135.887	101.761
1183	135.806	101.698
1184	135.795	101.683
1185	135.772	101.666
1186	135.715	101.586
1187	135.651	101.642
1188	135.56	101.57
1189	135.47	101.611
1190	135.381	101.591
1191	135.512	101.744
1192	135.474	101.746
1193	135.477	101.755
1194	135.473	101.817
1195	135.367	101.767
1196	135.652	101.699
1197	135.709	101.704
1198	135.698	101.639
1199	135.61	101.685
1200	135.582	101.749
1201	135.567	101.769
1202	135.501	101.768
1203	135.409	101.685
1204	135.331	101.606
1205	135.319	101.561
1206	135.304	101.53
1207	135.512	101.677
1208	135.469	101.616
1209	135.492	101.547
1210	135.463	101.5
1211	135.422	101.488
1212	135.341	101.417
1213	135.238	101.346
1214	135.178	101.281
1215	135.576	101.526
1216	135.755	101.455
1217	135.749	101.401
1218	135.696	101.338
1219	135.616	101.458
1220	135.848	101.594
1221	135.764	101.541
1222	135.727	101.473
1223	135.707	101.397
1224	135.658	101.351
1225	135.566	101.396
1226	135.518	101.372
1227	135.772	101.347
1228	135.888	101.279
1229	135.817	101.224
1230	135.719	101.22
1231	135.621	101.175
1232	135.606	101.098
1233	135.634	101.031
1234	135.551	101.347
1235	135.673	101.425
1236	135.717	101.468
1237	135.796	101.431
1238	135.826	101.384
1239	135.912	101.493
1240	136.143	101.414
1241	136.221	101.516
1242	136.183	101.58
1243	136.08	101.546
1244	136.238	101.465
1245	136.149	101.471
1246	136.06	101.5
1247	135.951	101.421
1248	135.903	101.354
1249	135.896	101.276
1250	135.873	101.261
1251	135.807	101.186
1252	135.806	101.109
1253	136.006	101.062
1254	135.923	101.099
1255	135.915	101.026
1256	135.974	100.971
1257	136.016	100.91
1258	135.958	100.883
1259	135.87	100.924
1260	135.786	100.899
1261	135.851	100.891
1262	135.815	100.931
1263	135.759	100.885
1264	135.66	100.896
1265	135.612	100.859
1266	135.556	100.846
1267	135.454	100.821
1268	135.444	100.781
1269	135.539	100.709
1270	135.478	100.691
1271	135.477	100.613
1272	135.615	100.567
1273	135.59	100.831
1274	135.594	100.913
1275	135.763	100.945
1276	135.839	100.962
1277	135.757	100.922
1278	135.734	100.911
1279	135.718	100.978
1280	135.612	100.931
1281	135.561	100.87
1282	135.669	100.909
1283	135.649	100.832
1284	135.563	100.815
1285	135.508	100.771
1286	135.503	100.822
1287	135.435	100.757
1288	135.344	100.8
1289	135.25	100.742
1290	135.269	100.709
1291	135.219	100.662
1292	135.151	100.833
1293	135.07	100.809
1294	135.02	100.826
1295	134.975	100.86
1296	134.924	100.786
1297	134.836	100.743
1298	134.776	100.7
1299	134.747	100.697
1300	134.766	100.673
1301	134.725	100.633
1302	134.629	100.594
1303	134.623	100.529
1304	134.534	100.521
1305	134.505	100.445
1306	134.751	100.571
1307	134.699	100.614
1308	134.653	100.617
1309	134.702	100.604
1310	134.712	100.555
1311	134.663	100.588
1312	134.582	100.731
1313	134.501	100.768
1314	134.619	100.765
1315	134.585	100.723
1316	134.587	100.671
1317	134.493	100.698
1318	134.515	100.742
1319	134.516	100.862
1320	134.639	100.799
1321	134.83	100.841
1322	134.902	100.838
1323	135.046	100.832
1324	135.008	100.857
1325	135.131	100.801
1326	135.052	100.766
1327	135.045	100.693
1328	134.986	100.673
1329	134.886	100.622
1330	134.877	100.595
1331	134.933	100.54
1332	134.852	100.567
1333	134.897	100.505
1334	134.926	100.488
1335	134.954	100.428
1336	134.926	100.382
1337	134.865	100.451
1338	134.811	100.404
1339	134.829	100.609
1340	134.777	100.63
1341	134.822	100.598
1342	134.816	100.609
1343	134.784	100.536
1344	134.753	100.465
1345	134.661	100.392
1346	134.621	100.549
1347	134.58	100.479
1348	134.709	100.446
1349	134.835	100.498
1350	134.769	100.455
1351	134.672	100.492
1352	134.6	100.433
1353	134.588	100.418
1354	134.509	100.355
1355	134.487	100.297
1356	134.497	100.243
1357	134.414	100.201
1358	134.375	100.18
1359	134.605	100.227
1360	134.569	100.22
1361	134.511	100.174
1362	134.506	100.313
1363	134.433	100.26
1364	134.432	100.224
1365	134.367	100.18
1366	134.518	100.292
1367	134.462	100.321
1368	134.506	100.27
1369	134.466	100.201
1370	134.622	100.223
1371	134.7	100.192
1372	134.631	100.156
1373	134.641	100.147
1374	134.635	100.077
1375	134.552	100.024
1376	134.599	100.227
1377	134.586	100.177
1378	134.494	100.29
1379	134.484	100.346
1380	134.858	100.28
1381	134.863	100.22
1382	135.032	100.191
1383	134.947	100.338
1384	135.043	100.331
1385	134.971	100.337
1386	134.913	100.386
1387	134.819	100.345
1388	134.805	100.281
1389	134.718	100.306
1390	134.671	100.318
1391	134.713	100.286
1392	134.662	100.217
1393	134.569	100.17
1394	134.662	100.145
1395	134.715	100.113
1396	134.76	100.06
1397	134.818	100.2
1398	134.805	100.245
1399	134.842	100.435
1400	134.905	100.421
1401	134.907	100.531
1402	134.824	100.489
1403	134.939	100.555
1404	134.916	100.485
1405	134.825	100.461
1406	134.879	100.418
1407	134.927	100.405
1408	134.85	100.421
1409	134.77	100.368
1410	134.765	100.335
1411	134.694	100.288
1412	134.616	100.279
1413	134.612	100.276
1414	134.75	100.215
1415	134.861	100.222
1416	134.866	100.168
1417	134.815	100.11
1418	134.797	100.091
1419	134.806	100.093
1420	134.821	100.023
1421	134.834	100.089
1422	134.854	100.043
1423	134.853	100.076
1424	134.811	100.086
1425	134.844	100.135
1426	134.821	100.091
1427	134.837	100.046
1428	134.793	99.9794
1429	134.707	99.9966
1430	134.615	99.9759
1431	134.585	99.976
1432	134.611	99.9642
1433	134.695	99.9964
1434	134.602	100.108
1435	134.653	100.074
1436	134.7	100.055
1437	134.906	100.017
1438	134.942	100.023
1439	134.96	99.9654
1440	135.116	100.033
1441	135.158	100.053
1442	135.124	100.001
1443	135.141	99.978
1444	135.093	100.067
1445	135.054	100.095
1446	135.096	100.112
1447	135.02	100.067
1448	134.972	100.057
1449	135.142	100.016
1450	135.063	99.986
1451	135.055	99.9496
1452	135.093	99.9956
1453	135.007	99.9748
1454	135.052	99.9428
1455	135.368	99.9281
1456	135.597	99.8941
1457	135.505	99.8689
1458	135.44	99.8095
1459	135.433	99.8171
1460	135.498	99.775
1461	135.444	99.7182
1462	135.44	99.7028
1463	135.423	99.643
1464	135.405	99.5909
1465	135.392	99.5568
1466	135.336	99.4998
1467	135.346	99.4648
1468	135.429	99.433
1469	135.42	99.4726
1470	135.367	99.443
1471	135.426	99.3868
1472	135.725	99.3755
1473	135.749	99.3098
1474	135.819	99.3105
1475	135.803	99.2779
1476	135.739	99.2335
1477	135.753	99.2087
1478	135.732	99.2732
1479	135.818	99.2405
1480	135.886	99.2435
1481	135.845	99.2342
1482	135.886	99.2648
1483	135.796	99.2296
1484	135.749	99.1759
1485	135.83	99.2486
1486	136.318	99.1922
1487	136.335	99.1295
1488	136.251	99.0766
1489	136.211	99.1068
1490	136.276	99.0515
1491	136.292	99.0691
1492	136.269	99.1291
1493	136.33	99.1798
1494	136.275	99.1747
1495	136.191	99.2212
1496	136.119	99.2064
1497	136.13	99.1445
1498	136.226	99.1625
1499	136.222	99.1949
1500	136.228	99.2078
1501	136.183	99.2345
1502	136.111	99.2081
1503	136.022	99.2582
1504	136.018	99.2831
1505	136	99.2354
1506	136.108	99.2418
1507	136.038	99.1762
1508	136.061	99.1735
1509	136.19	99.1596
1510	136.266	99.1052
1511	136.205	99.1004
1512	136.366	99.0945
1513	136.296	99.0855
1514	136.397	99.0785
1515	136.372	99.2363
1516	136.6	99.175
1517	136.577	99.2285
1518	136.628	99.1661
1519	136.741	99.1758
1520	136.708	99.2111
1521	136.87	99.1707
1522	136.867	99.2274
1523	137.062	99.1642
1524	137.002	99.163
1525	136.976	99.1293
1526	137.149	99.0743
1527	137.138	99.1683
1528	137.129	99.2089
1529	137.105	99.29
1530	137.033	99.243
1531	137.094	99.2754
1532	137.028	99.4171
1533	137.083	99.4688
1534	136.994	99.48
1535	137.08	99.4355
1536	137.151	99.4677
1537	137.113	99.5063
1538	137.493	99.5421
1539	137.511	99.518
1540	137.435	99.4589
1541	137.388	99.4191
1542	137.376	99.4185
1543	137.338	99.4108
1544	137.4	99.5082
1545	137.339	99.4977
1546	137.318	99.4495
1547	137.248	99.4461
1548	137.294	99.4045
1549	137.27	99.3408
1550	137.402	99.3092
1551	137.376	99.2709
1552	137.288	99.3374
1553	137.281	99.3242
1554	137.235	99.3908
1555	137.159	99.3841
1556	137.18	99.4508
1557	137.138	99.3887
1558	137.089	99.4743
1559	137.154	99.4535
1560	137.165	99.4044
1561	137.249	99.5107
1562	137.306	99.5709
1563	137.261	99.5292
1564	137.549	99.5138
1565	137.542	99.4579
1566	137.665	99.4049
1567	137.842	99.394
1568	137.971	99.4888
1569	137.955	99.4476
1570	137.983	99.408
1571	138.054	99.3872
1572	138.133	99.3802
1573	138.075	99.4205
1574	138.059	99.3612
1575	138.035	99.3587
1576	137.958	99.3389
1577	138.094	99.2832
1578	138.029	99.2637
1579	137.961	99.2583
1580	137.964	99.1996
1581	138.02	99.224
1582	138.05	99.1974
1583	138.036	99.143
1584	137.95	99.1389
1585	138.046	99.1777
1586	137.97	99.2684
1587	138.185	99.2151
1588	138.117	99.1667
1589	138.15	99.2249
1590	138.296	99.2952
1591	138.321	99.2417
1592	138.27	99.2143
1593	138.273	99.2383
1594	138.333	99.2179
1595	138.286	99.2284
1596	138.235	99.183
1597	138.176	99.1341
1598	138.181	99.0823
1599	138.12	99.077
1600	138.316	99.1194
1601	138.273	99.1395
1602	138.567	99.1549
1603	138.54	99.1733
1604	138.535	99.1638
1605	138.484	99.1211
1606	138.403	99.1846
1607	138.469	99.2443
1608	138.425	99.1903
1609	138.42	99.3277
1610	138.4	99.402
1611	138.454	99.3822
1612	138.549	99.3464
1613	138.49	99.3252
1614	138.485	99.3738
1615	138.493	99.3827
1616	138.436	99.3404
1617	138.397	99.3156
1618	138.32	99.3042
1619	138.685	99.4825
1620	138.633	99.4297
1621	138.694	99.4205
1622	138.822	99.3903
1623	138.811	99.3851
1624	138.738	99.434
1625	138.802	99.3831
1626	138.727	99.4684
1627	138.779	99.4978
1628	138.75	99.4815
1629	138.725	99.5336
1630	138.653	99.5237
1631	138.626	99.4913
1632	138.641	99.4706
1633	138.691	99.5022
1634	138.767	99.503
1635	138.738	99.4758
1636	138.683	99.4483
1637	138.668	99.3884
1638	138.744	99.3535
1639	138.713	99.3036
1640	138.692	99.2567
1641	138.614	99.2093
1642	138.609	99.1737
1643	138.556	99.234
1644	138.528	99.1774
1645	138.604	99.1672
1646	138.601	99.1134
1647	138.589	99.0553
1648	138.544	99.0618
1649	138.517	99.0821
1650	138.584	99.0898
1651	138.582	99.0733
1652	138.544	99.1782
1653	138.568	99.1905
1654	138.55	99.1496
1655	138.474	99.1058
1656	138.44	99.0766
1657	138.421	99.073
1658	138.53	99.022
1659	138.471	98.9959
1660	138.56	99.0148
1661	138.588	98.9861
1662	138.658	99.0091
1663	138.598	99.0234
1664	138.643	98.9751
1665	138.701	98.9826
1666	138.701	98.9726
1667	138.792	98.999
1668	138.75	98.9785
1669	138.753	99.0178
1670	138.671	98.9933
1671	138.804	98.9833
1672	138.898	98.9272
1673	138.849	98.869
1674	138.804	98.8246
1675	138.753	98.8922
1676	138.893	98.8336
1677	138.812	98.8137
1678	138.838	98.7945
1679	138.858	98.781
1680	138.941	98.7798
1681	139.265	98.7675
1682	139.258	98.7226
1683	139.275	98.6828
1684	139.264	98.6446
1685	139.299	98.6313
1686	139.26	98.7089
1687	139.339	98.6516
1688	139.363	98.6298
1689	139.292	98.619
1690	139.278	98.5821
1691	139.199	98.5426
1692	139.122	98.5477
1693	139.046	98.5289
1694	139.007	98.6013
1695	138.997	98.5624
1696	139.087	98.5245
1697	139.069	98.5407
1698	139.132	98.6243
1699	139.085	98.6218
1700	139.063	98.7758
1701	139.138	98.8624
1702	139.107	98.8215
1703	139.055	98.826
1704	138.974	98.7878
1705	139.099	98.8868
1706	139.154	98.9719
1707	139.361	98.9458
1708	139.44	98.9119
1709	139.37	98.9195
1710	139.402	98.8908
1711	139.334	98.8789
1712	139.28	98.8411
1713	139.257	98.822
1714	139.247	98.7839
1715	139.243	98.8416
1716	139.166	98.8031
1717	139.126	98.8994
1718	139.083	98.8511
1719	139.061	98.9076
1720	139.356	98.8822
1721	139.408	98.8419
1722	139.38	98.8516
1723	139.317	98.8542
1724	139.499	98.8687
1725	139.446	98.888
1726	139.394	98.8572
1727	139.45	98.8103
1728	139.498	98.861
1729	139.593	98.8267
1730	139.529	98.8331
1731	139.474	98.8341
1732	139.4	98.7783
1733	139.33	98.8897
1734	139.301	98.8995
1735	139.249	98.9291
1736	139.344	98.9021
1737	139.285	98.9128
1738	139.232	98.8743
1739	139.192	98.8945
1740	139.144	98.8482
1741	139.149	98.9102
1742	139.095	99.112
1743	139.145	99.1145
1744	139.104	99.1672
1745	139.194	99.1454
1746	139.13	99.095
1747	139.168	99.0666
1748	139.209	99.0146
1749	139.164	98.9618
1750	139.088	99.1798
1751	139.115	99.1427
1752	139.169	99.2862
1753	139.257	99.2645
1754	139.265	99.2424
1755	139.217	99.2024
1756	139.245	99.1934
1757	139.318	99.4018
1758	139.31	99.4086
1759	139.372	99.4714
1760	139.327	99.5235
1761	139.273	99.5911
1762	139.201	99.5773
1763	139.181	99.5392
1764	139.128	99.6277
1765	139.122	99.6476
1766	139.182	99.7565
1767	139.198	99.7023
1768	139.17	99.6907
1769	139.138	99.6909
1770	139.256	99.6588
1771	139.256	99.6069
1772	139.286	99.5691
1773	139.227	99.5187
1774	139.151	99.4863
1775	139.218	99.5372
1776	139.281	99.4931
1777	139.291	99.4891
1778	139.315	99.4886
1779	139.423	99.4407
1780	139.364	99.4214
1781	139.305	99.4597
1782	139.28	99.53
1783	139.336	99.526
1784	139.285	99.5143
1785	139.415	99.5343
1786	139.562	99.5688
1787	139.512	99.6266
1788	139.511	99.5908
1789	139.507	99.5659
1790	139.51	99.5564
1791	139.664	99.519
1792	139.677	99.4678
1793	139.633	99.4897
1794	139.594	99.4684
1795	139.672	99.4175
1796	139.786	99.3675
1797	139.769	99.334
1798	139.839	99.3487
1799	139.847	99.3704
1800	139.785	99.3558
1801	139.727	99.3783
1802	139.889	99.4442
1803	139.892	99.4195
1804	139.826	99.4063
1805	139.803	99.3601
1806	139.792	99.3214
1807	139.724	99.2925
1808	139.79	99.291
1809	139.772	99.2849
1810	139.724	99.2994
1811	139.887	99.2542
1812	139.906	99.2667
1813	139.884	99.2594
1814	139.815	99.2755
1815	139.83	99.2651
1816	139.757	99.2656
1817	139.808	99.2446
1818	139.861	99.2143
1819	139.81	99.2851
1820	139.75	99.3231
1821	139.826	99.3262
1822	139.822	99.2936
1823	139.841	99.3226
1824	139.807	99.3237
1825	139.777	99.2776
1826	139.731	99.4365
1827	139.704	99.4512
1828	139.693	99.4161
1829	139.74	99.4403
1830	139.729	99.3877
1831	139.812	99.4109
1832	139.806	99.4626
1833	139.798	99.4556
1834	139.781	99.487
1835	139.769	99.5173
1836	139.788	99.5009
1837	139.72	99.6227
1838	139.748	99.5817
1839	139.709	99.565
1840	139.704	99.6143
1841	139.655	99.6134
1842	139.61	99.5894
1843	139.573	99.5937
1844	139.569	99.6006
1845	139.605	99.6527
1846	139.957	99.6372
1847	139.882	99.6713
1848	139.822	99.6291
1849	139.853	99.605
1850	139.778	99.5822
1851	139.74	99.5341
1852	139.731	99.7332
1853	139.85	99.6871
1854	139.995	99.6991
1855	139.986	99.7111
1856	139.942	99.6604
1857	140.029	99.6784
1858	140.005	99.6605
1859	140.085	99.6848
1860	140.011	99.6365
1861	140.153	99.6263
1862	140.286	99.6078
1863	140.268	99.6142
1864	140.24	99.6188
1865	140.3	99.5707
1866	140.41	99.5399
1867	140.432	99.506
1868	140.466	99.4933
1869	140.448	99.4977
1870	140.437	99.5549
1871	140.394	99.5278
1872	140.489	99.4953
1873	140.419	99.4459
1874	140.519	99.4958
1875	140.467	99.4706
1876	140.397	99.5475
1877	140.441	99.5431
1878	140.456	99.5219
1879	140.469	99.5803
1880	140.452	99.5747
1881	140.395	99.6084
1882	140.348	99.6355
1883	140.315	99.6054
1884	140.41	99.5641
1885	140.451	99.6001
1886	140.507	99.7531
1887	140.439	99.7491
1888	140.458	99.7288
1889	140.476	99.8596
1890	140.421	99.8111
1891	140.358	99.7676
1892	140.397	99.7494
1893	140.349	99.7218
1894	140.404	99.7279
1895	140.4	99.7237
1896	140.353	99.7038
1897	140.291	99.6681
1898	140.255	99.7063
1899	140.237	99.6801
1900	140.327	99.7839
1901	140.294	99.7379
1902	140.325	99.7109
1903	140.299	99.704
1904	140.368	99.6871
1905	140.433	99.7746
1906	140.457	99.7243
1907	140.434	99.6766
1908	140.367	99.6525
1909	140.31	99.653
1910	140.345	99.6183
1911	140.292	99.648
1912	140.254	99.6231
1913	140.217	99.5862
1914	140.158	99.6619
1915	140.151	99.6209
1916	140.102	99.6781
1917	140.093	99.6373
1918	140.073	99.5908
1919	140.239	99.5466
1920	140.296	99.5657
1921	140.301	99.5791
1922	140.287	99.5468
1923	140.282	99.6059
1924	140.277	99.5914
1925	140.218	99.5916
1926	140.153	99.7069
1927	140.159	99.6569
1928	140.127	99.6358
1929	140.187	99.6236
1930	140.279	99.6201
1931	140.321	99.5722
1932	140.285	99.5621
1933	140.363	99.5459
1934	140.522	99.4973
1935	140.48	99.515
1936	140.49	99.521
1937	140.58	99.5174
1938	140.597	99.4975
1939	140.618	99.4636
1940	140.574	99.4409
1941	140.692	99.5619
1942	140.73	99.6084
1943	140.771	99.6118
1944	140.756	99.6311
1945	140.817	99.6438
1946	140.91	99.6104
1947	140.863	99.5649
1948	140.81	99.5519
1949	140.826	99.5717
1950	140.759	99.5473
1951	140.688	99.6025
1952	140.832	99.6096
1953	140.804	99.7313
1954	140.852	99.7097
1955	140.873	99.704
1956	140.842	99.708
1957	140.771	99.6889
1958	140.73	99.6496
1959	140.703	99.6072
1960	140.632	99.5643
1961	140.651	99.5349
1962	140.736	99.5122
1963	140.72	99.4903
1964	140.662	99.49
1965	140.66	99.5083
1966	140.617	99.4676
1967	140.573	99.5145
1968	140.604	99.5128
1969	140.65	99.5472
1970	140.723	99.5129
1971	140.734	99.469
1972	140.747	99.5362
1973	140.717	99.55
1974	140.736	99.5094
1975	140.696	99.466
1976	140.636	99.4172
1977	140.595	99.3843
1978	140.701	99.367
1979	140.783	99.397
1980	140.743	99.3835
1981	140.715	99.4261
1982	140.661	99.4058
1983	140.69	99.4104
1984	140.659	99.3722
1985	140.632	99.3533
1986	140.709	99.3579
1987	140.661	99.4218
1988	140.709	99.3947
1989	140.747	99.3544
1990	140.743	99.3117
1991	140.807	99.27
1992	140.894	99.2519
1993	140.861	99.2279
1994	140.865	99.2348
1995	140.96	99.2091
1996	140.932	99.1701
1997	140.868	99.1605
1998	140.845	99.1632
1999	140.775	99.1167
[truncated: 1 more rows]

## Sheet: Fig.3d
Exp. wavelength (nm)	Amor. Exp. (mdeg)	Crys. Exp. (mdeg)	Sim. wavelength (nm)	Amor. Sim. (mdeg)	Crys. Sim. (mdeg)
800	-49.2641	-114.067	600	-111.956	-112.093
799	-51.2842	-117.279	601	-110.26	-110.322
798	-53.2145	-120.374	602	-108.57	-108.536
797	-55.0755	-123.229	603	-106.882	-106.724
796	-56.7895	-125.876	604	-105.204	-104.902
795	-58.3185	-128.257	605	-103.53	-103.057
794	-59.951	-130.661	606	-101.867	-101.206
793	-61.5097	-133.187	607	-100.212	-99.3348
792	-62.9174	-135.552	608	-98.5703	-97.463
791	-64.2694	-137.869	609	-96.9386	-95.5735
790	-65.6856	-140.204	610	-95.3222	-93.6887
789	-67.0316	-142.589	611	-93.7195	-91.7895
788	-68.3943	-144.868	612	-92.133	-89.8999
787	-69.7388	-147.281	613	-90.5646	-88
786	-71.0867	-149.812	614	-89.0123	-86.1138
785	-72.3791	-152.335	615	-87.4837	-84.2228
784	-73.9159	-155.132	616	-85.9698	-82.3483
783	-75.6387	-158.275	617	-84.4873	-80.4769
782	-77.4598	-161.614	618	-83.0171	-78.6221
781	-79.4364	-165.119	619	-81.5853	-76.7817
780	-81.6132	-169.004	620	-80.166	-74.9569
779	-83.9415	-173.105	621	-78.7881	-73.1575
778	-86.3164	-177.109	622	-77.4263	-71.375
777	-88.838	-181.299	623	-76.1062	-69.6257
776	-91.3299	-185.49	624	-74.8089	-67.8987
775	-93.7971	-189.606	625	-73.5502	-66.2084
774	-96.1978	-193.751	626	-72.3249	-64.551
773	-98.5369	-197.848	627	-71.1312	-62.9287
772	-100.722	-201.798	628	-69.9856	-61.3565
771	-102.807	-205.571	629	-68.8601	-59.8111
770	-104.934	-209.362	630	-67.8024	-58.3403
769	-106.995	-213.037	631	-66.749	-56.8812
768	-109.023	-216.615	632	-65.7869	-55.5286
767	-111.033	-220.199	633	-64.8289	-54.1882
766	-113.057	-223.67	634	-63.9511	-52.9488
765	-115.045	-227.004	635	-63.0975	-51.7459
764	-116.983	-230.199	636	-62.3066	-50.6287
763	-118.912	-233.401	637	-61.5668	-49.5835
762	-120.903	-236.656	638	-60.8653	-48.5971
761	-122.836	-239.776	639	-60.2489	-47.7304
760	-124.799	-242.795	640	-59.6388	-46.8829
759	-126.677	-245.698	641	-59.1553	-46.2165
758	-128.65	-248.59	642	-58.6711	-45.5611
757	-130.583	-251.4	643	-58.2972	-45.0715
756	-132.567	-254.18	644	-57.9548	-44.639
755	-134.597	-256.88	645	-57.6851	-44.3245
754	-136.512	-259.379	646	-57.494	-44.1376
753	-138.341	-261.609	647	-57.3288	-44.0043
752	-140.172	-263.672	648	-57.2976	-44.0851
751	-141.933	-265.616	649	-57.2636	-44.1786
750	-143.609	-267.149	650	-57.3736	-44.5081
749	-145.144	-268.322	651	-57.5069	-44.8916
748	-146.623	-269.201	652	-57.7284	-45.431
747	-147.917	-269.669	653	-58.0361	-46.1247
746	-149.016	-269.796	654	-58.3669	-46.8759
745	-149.973	-269.555	655	-58.8545	-47.8984
744	-150.757	-269.041	656	-59.3371	-48.9351
743	-151.392	-268.163	657	-59.9638	-50.2292
742	-151.883	-267.116	658	-60.6294	-51.6108
741	-152.166	-265.853	659	-61.3633	-53.1304
740	-152.26	-264.341	660	-62.2139	-54.8697
739	-152.279	-262.7	661	-63.0573	-56.6229
738	-152.282	-260.886	662	-64.0858	-58.7169
737	-152.228	-258.916	663	-65.1129	-60.8362
736	-152.087	-256.962	664	-66.2381	-63.1538
735	-151.781	-254.829	665	-67.446	-65.6434
734	-151.449	-252.693	666	-68.6615	-68.1764
733	-151.139	-250.514	667	-70.0449	-71.0364
732	-150.934	-248.474	668	-71.4166	-73.9063
731	-150.695	-246.451	669	-72.8959	-77.0017
730	-150.359	-244.483	670	-74.4333	-80.2342
729	-149.978	-242.594	671	-75.983	-83.5222
728	-149.605	-240.801	672	-77.675	-87.1053
727	-149.321	-239.169	673	-79.3512	-90.693
726	-149.121	-237.517	674	-81.1221	-94.4929
725	-149.006	-236.089	675	-82.9369	-98.4104
724	-148.868	-234.728	676	-84.753	-102.366
723	-148.695	-233.306	677	-86.69	-106.59
722	-148.56	-231.893	678	-88.6064	-110.81
721	-148.428	-230.516	679	-90.5858	-115.191
720	-148.436	-229.273	680	-92.6026	-119.683
719	-148.45	-227.982	681	-94.5995	-124.173
718	-148.47	-226.808	682	-96.6952	-128.902
717	-148.448	-225.533	683	-98.7654	-133.618
716	-148.283	-224.06	684	-100.857	-138.418
715	-148.196	-222.55	685	-102.98	-143.324
714	-148.052	-220.979	686	-105.075	-148.209
713	-147.903	-219.352	687	-107.212	-153.232
712	-147.615	-217.54	688	-109.332	-158.258
711	-147.243	-215.49	689	-111.436	-163.29
710	-146.769	-213.228	690	-113.554	-168.405
709	-146.176	-210.804	691	-115.64	-173.488
708	-145.541	-208.139	692	-117.714	-178.598
707	-144.728	-205.343	693	-119.769	-183.711
706	-143.837	-202.429	694	-121.79	-188.786
705	-142.926	-199.391	695	-123.785	-193.872
704	-141.976	-196.161	696	-125.745	-198.917
703	-140.808	-192.754	697	-127.666	-203.918
702	-139.579	-189.147	698	-129.538	-208.875
701	-138.261	-185.325	699	-131.374	-213.783
700	-136.779	-181.327	700	-133.15	-218.615
699	-135.264	-177.187	701	-134.87	-223.373
698	-133.726	-172.942	702	-136.554	-228.077
697	-132.003	-168.516	703	-138.144	-232.645
696	-130.089	-163.928	704	-139.686	-237.138
695	-128.197	-159.308	705	-141.183	-241.558
694	-126.231	-154.701	706	-142.56	-245.787
693	-124.227	-150.241	707	-143.901	-249.953
692	-122.214	-145.849	708	-145.167	-253.992
691	-120.261	-141.652	709	-146.322	-257.839
690	-118.28	-137.474	710	-147.443	-261.622
689	-116.322	-133.436	711	-148.452	-265.206
688	-114.462	-129.584	712	-149.368	-268.62
687	-112.655	-125.948	713	-150.253	-271.967
686	-110.934	-122.441	714	-150.987	-275.038
685	-109.271	-118.949	715	-151.652	-277.972
684	-107.662	-115.629	716	-152.288	-280.841
683	-106.059	-112.382	717	-152.734	-283.35
682	-104.492	-109.317	718	-153.141	-285.769
681	-102.939	-106.275	719	-153.508	-288.097
680	-101.427	-103.288	720	-153.675	-290.037
679	-99.933	-100.384	721	-153.819	-291.912
678	-98.4355	-97.5559	722	-153.902	-293.65
677	-97.0261	-94.933	723	-153.803	-295.024
676	-95.5828	-92.3721	724	-153.686	-296.339
675	-94.238	-89.9312	725	-153.488	-297.473
674	-92.9532	-87.508	726	-153.129	-298.272
673	-91.7478	-85.1815	727	-152.756	-299.016
672	-90.5816	-83.0397	728	-152.287	-299.547
671	-89.4291	-80.9595	729	-151.676	-299.771
670	-88.3144	-78.9624	730	-151.056	-299.947
669	-87.231	-77.048	731	-150.332	-299.887
668	-86.3158	-75.2829	732	-149.481	-299.546
667	-85.3556	-73.5523	733	-148.626	-299.163
666	-84.4324	-71.9615	734	-147.666	-298.538
665	-83.5666	-70.598	735	-146.591	-297.651
664	-82.7151	-69.2954	736	-145.518	-296.73
663	-81.9945	-68.0323	737	-144.344	-295.572
662	-81.3668	-66.9569	738	-143.064	-294.166
661	-80.7779	-65.9232	739	-141.79	-292.735
660	-80.1492	-64.9181	740	-140.427	-291.087
659	-79.6148	-64.1151	741	-138.962	-289.199
658	-79.1644	-63.424	742	-137.509	-287.294
657	-78.7763	-62.7078	743	-135.983	-285.204
656	-78.477	-62.1394	744	-134.356	-282.875
655	-78.2099	-61.6959	745	-132.746	-280.539
654	-77.8948	-61.1707	746	-131.083	-278.059
653	-77.6312	-60.7709	747	-129.318	-275.337
652	-77.4737	-60.4642	748	-127.573	-272.617
651	-77.3393	-60.135	749	-125.801	-269.804
650	-77.2684	-59.8561	750	-123.921	-266.74
649	-77.1111	-59.6286	751	-122.066	-263.688
648	-76.9531	-59.3673	752	-120.21	-260.598
647	-76.8378	-59.092	753	-118.239	-257.247
646	-76.8402	-58.9315	754	-116.296	-253.916
645	-76.9184	-58.8125	755	-114.38	-250.604
644	-76.9364	-58.6199	756	-112.342	-247.022
643	-77.0895	-58.6099	757	-110.335	-243.468
642	-77.2096	-58.6088	758	-108.358	-239.944
641	-77.4022	-58.6705	759	-106.297	-236.228
640	-77.6606	-58.8341	760	-104.247	-232.507
639	-77.821	-59.0154	761	-102.229	-228.822
638	-78.0338	-59.2382	762	-100.166	-225.026
637	-78.2665	-59.6167	763	-98.0929	-221.189
636	-78.5249	-59.9768	764	-96.0545	-217.396
635	-78.8136	-60.3302	765	-94.0047	-213.563
634	-79.162	-60.8141	766	-91.9269	-209.662
633	-79.5772	-61.3925	767	-89.885	-205.809
632	-80.0354	-62.0502	768	-87.8623	-201.977
631	-80.5061	-62.6307	769	-85.7959	-198.058
630	-81.0346	-63.2826	770	-83.7656	-194.191
629	-81.5325	-63.9393	771	-81.7712	-190.376
628	-82.0899	-64.7185	772	-79.7388	-186.495
627	-82.645	-65.6111	773	-77.7334	-182.654
626	-83.1986	-66.5001	774	-75.7636	-178.868
625	-83.7757	-67.3782	775	-73.7878	-175.075
624	-84.3473	-68.2988	776	-71.8176	-171.295
623	-85.0549	-69.3408	777	-69.8824	-167.57
622	-85.855	-70.5426	778	-67.9667	-163.881
621	-86.7026	-71.8678	779	-66.04	-160.19
620	-87.5466	-73.2537	780	-64.1469	-156.554
619	-88.4993	-74.7243	781	-62.2867	-152.973
618	-89.5181	-76.3663	782	-60.4147	-149.399
617	-90.7173	-78.2106	783	-58.5687	-145.872
616	-92.0526	-80.2392	784	-56.754	-142.398
615	-93.5265	-82.4704	785	-54.9495	-138.961
614	-95.0778	-84.8982	786	-53.1535	-135.56
613	-96.8517	-87.5667	787	-51.3862	-132.207
612	-98.7638	-90.4109	788	-49.6453	-128.902
611	-100.865	-93.4159	789	-47.8999	-125.635
610	-103.108	-96.5974	790	-46.1807	-122.412
609	-105.522	-99.9392	791	-44.4871	-119.233
608	-108.024	-103.396	792	-42.8017	-116.101
607	-110.624	-106.892	793	-41.1287	-113.011
606	-113.384	-110.532	794	-39.4785	-109.959
605	-116.257	-114.256	795	-37.8478	-106.948
604	-119.242	-117.988	796	-36.2179	-103.991
603	-122.206	-121.739	797	-34.6075	-101.065
602	-125.309	-125.503	798	-33.0162	-98.1704
601	-128.412	-129.132	799	-31.432	-95.3273
600	-131.439	-132.448

## Sheet: Fig.3e
Exp. wavelength (nm)	Amor. Exp. (mdeg)	Crys. Exp. (mdeg)	Sim. wavelength (nm)	Amor. Sim. (mdeg)	Crys. Sim. (mdeg)
800	16.1694	42.429	600	54.5377	88.9869
799	16.5981	43.2863	601	53.993	88.4114
798	16.9849	44.1858	602	53.4649	87.8584
797	17.4254	45.0353	603	52.9528	87.3274
796	17.8327	45.7588	604	52.4585	86.8214
795	18.1993	46.4549	605	51.9811	86.3392
794	18.5833	47.3087	606	51.5226	85.8846
793	18.9661	48.0809	607	51.0815	85.4554
792	19.3797	48.8283	608	50.6606	85.0565
791	19.753	49.5904	609	50.2578	84.6846
790	20.0098	50.2988	610	49.8761	84.3454
789	20.3029	51.0565	611	49.5134	84.0354
788	20.6072	51.8262	612	49.1722	83.7593
787	20.9879	52.6016	613	48.8511	83.5152
786	21.3871	53.3479	614	48.5514	83.3054
785	21.7361	54.1755	615	48.2733	83.1309
784	22.0924	55.0955	616	48.0159	82.9906
783	22.5293	56.0144	617	47.7819	82.8893
782	23.1139	57.0851	618	47.5683	82.8224
781	23.7003	58.3905	619	47.3784	82.796
780	24.3197	59.5961	620	47.2099	82.8065
779	24.9229	60.9348	621	47.0636	82.856
778	25.6486	62.3194	622	46.9406	82.9463
777	26.4266	63.7914	623	46.8384	83.0738
776	27.2805	65.2717	624	46.7605	83.2453
775	28.0779	66.7386	625	46.7038	83.4554
774	28.8956	68.276	626	46.6689	83.7059
773	29.7857	69.7317	627	46.6572	83.9996
772	30.6797	71.2143	628	46.6657	84.3316
771	31.511	72.7301	629	46.6971	84.7072
770	32.2619	74.1811	630	46.7494	85.1234
769	33.0296	75.5395	631	46.8212	85.5778
768	33.8045	76.9522	632	46.916	86.0776
767	34.6408	78.3469	633	47.0296	86.6153
766	35.4679	79.7264	634	47.1621	87.1917
765	36.2316	81.0827	635	47.3158	87.8114
764	36.9739	82.4789	636	47.4868	88.4676
763	37.7908	83.9372	637	47.6755	89.1615
762	38.673	85.4175	638	47.8834	89.8963
761	39.5268	87.0624	639	48.1069	90.6658
760	40.3977	88.6232	640	48.3461	91.4705
759	41.2824	90.1696	641	48.6026	92.3137
758	42.1918	91.8108	642	48.8727	93.189
757	43.1946	93.4491	643	49.1559	94.0956
756	44.2251	95.1116	644	49.4545	95.0384
755	45.2224	96.7396	645	49.7645	96.0099
754	46.2367	98.3672	646	50.0851	97.0092
753	47.2507	99.955	647	50.4178	98.0392
752	48.3087	101.524	648	50.7601	99.0955
751	49.3731	103.233	649	51.1106	100.176
750	50.5449	104.975	650	51.4692	101.28
749	51.6551	106.685	651	51.836	102.408
748	52.7836	108.351	652	52.2081	103.555
747	53.9081	110.034	653	52.5849	104.72
746	55.01	111.637	654	52.9669	105.904
745	56.0917	113.213	655	53.3522	107.104
744	57.1325	114.735	656	53.7394	108.316
743	58.1123	116.194	657	54.1277	109.539
742	59.0172	117.41	658	54.5172	110.774
741	59.8662	118.482	659	54.9061	112.017
740	60.6784	119.452	660	55.2933	113.266
739	61.4138	120.307	661	55.6779	114.519
738	62.0844	121.096	662	56.0598	115.775
737	62.7593	121.864	663	56.4373	117.032
736	63.4047	122.488	664	56.8096	118.287
735	64.0242	122.953	665	57.1759	119.539
734	64.5413	123.346	666	57.5355	120.787
733	65.0484	123.803	667	57.8875	122.028
732	65.4982	124.199	668	58.231	123.26
731	65.9299	124.591	669	58.5652	124.482
730	66.4182	124.97	670	58.8895	125.691
729	66.9333	125.345	671	59.2029	126.887
728	67.3984	125.663	672	59.5047	128.066
727	67.86	126.074	673	59.7944	129.228
726	68.3565	126.589	674	60.0714	130.371
725	68.8673	127.185	675	60.3351	131.494
724	69.3592	127.783	676	60.5843	132.593
723	69.9245	128.315	677	60.8187	133.668
722	70.5413	128.883	678	61.0381	134.718
721	71.1351	129.478	679	61.2419	135.742
720	71.7549	130.133	680	61.4298	136.737
719	72.4086	130.757	681	61.6011	137.703
718	73.0459	131.415	682	61.7544	138.635
717	73.719	132.079	683	61.8905	139.536
716	74.4121	132.753	684	62.009	140.403
715	75.1027	133.471	685	62.1095	141.236
714	75.7871	134.233	686	62.1919	142.033
713	76.4679	134.923	687	62.2559	142.794
712	77.1321	135.58	688	62.2998	143.514
711	77.8344	136.312	689	62.3246	144.195
710	78.5389	137.085	690	62.3302	144.837
709	79.2942	137.778	691	62.3167	145.438
708	79.9977	138.352	692	62.2839	145.998
707	80.6725	138.943	693	62.2316	146.516
706	81.3254	139.525	694	62.16	146.992
705	81.8723	140.036	695	62.0681	147.422
704	82.4231	140.467	696	61.9557	147.807
703	82.9577	140.868	697	61.8238	148.147
702	83.48	141.109	698	61.6725	148.442
701	83.946	141.364	699	61.5019	148.693
700	84.4359	141.597	700	61.312	148.897
699	84.8784	141.785	701	61.103	149.056
698	85.2532	141.854	702	60.8749	149.169
697	85.6402	141.912	703	60.6281	149.235
696	86.0152	141.917	704	60.3622	149.254
695	86.3174	141.936	705	60.0767	149.223
694	86.5289	141.856	706	59.773	149.145
693	86.6907	141.668	707	59.4513	149.021
692	86.8126	141.435	708	59.1119	148.85
691	86.9043	141.133	709	58.7551	148.633
690	86.963	140.768	710	58.3811	148.369
689	87.0268	140.341	711	57.9905	148.059
688	87.0718	139.912	712	57.5833	147.703
687	87.0978	139.381	713	57.16	147.301
686	87.0913	138.814	714	56.7209	146.853
685	87.0751	138.269	715	56.2664	146.361
684	86.9836	137.655	716	55.7969	145.824
683	86.8644	137.07	717	55.3128	145.243
682	86.7201	136.496	718	54.8139	144.616
681	86.5822	135.903	719	54.3008	143.945
680	86.4338	135.308	720	53.7745	143.232
679	86.2181	134.726	721	53.2352	142.476
678	86.0472	134.142	722	52.6835	141.679
677	85.8626	133.534	723	52.1199	140.842
676	85.6653	132.941	724	51.5447	139.965
675	85.4898	132.262	725	50.9586	139.048
674	85.2662	131.549	726	50.3618	138.093
673	85.0468	130.856	727	49.755	137.1
672	84.8037	130.12	728	49.1386	136.071
671	84.5668	129.315	729	48.5131	135.005
670	84.3451	128.469	730	47.8791	133.905
669	84.0639	127.563	731	47.237	132.77
668	83.8298	126.677	732	46.5873	131.603
667	83.5754	125.853	733	45.9305	130.403
666	83.2989	124.988	734	45.2672	129.172
665	82.9498	124.128	735	44.5979	127.911
664	82.6348	123.211	736	43.9229	126.621
663	82.2776	122.317	737	43.243	125.303
662	81.942	121.553	738	42.5587	123.958
661	81.5981	120.763	739	41.8702	122.587
660	81.2724	119.995	740	41.1785	121.192
659	80.9191	119.2	741	40.4836	119.774
658	80.5455	118.442	742	39.7864	118.333
657	80.2562	117.736	743	39.0872	116.872
656	79.9164	117.053	744	38.3866	115.39
655	79.6308	116.358	745	37.6851	113.89
654	79.3561	115.604	746	36.983	112.373
653	79.0939	114.832	747	36.281	110.839
652	78.7983	114.214	748	35.5796	109.291
651	78.5191	113.598	749	34.8793	107.729
650	78.2739	112.904	750	34.1803	106.155
649	78.0412	112.227	751	33.4834	104.57
648	77.834	111.622	752	32.7889	102.975
647	77.6582	111.067	753	32.0972	101.372
646	77.4267	110.522	754	31.4089	99.7623
645	77.1663	110.002	755	30.7244	98.1464
644	76.9064	109.375	756	30.0437	96.5247
643	76.6086	108.68	757	29.3676	94.8999
642	76.2904	108.033	758	28.6964	93.2731
641	76.0051	107.336	759	28.0308	91.6457
640	75.6897	106.578	760	27.3711	90.0193
639	75.3073	105.788	761	26.7175	88.3949
638	74.9181	105.035	762	26.0706	86.7737
637	74.5592	104.285	763	25.4308	85.1574
636	74.1761	103.565	764	24.7982	83.5467
635	73.8338	102.886	765	24.1733	81.9433
634	73.5858	102.185	766	23.5564	80.3483
633	73.3126	101.582	767	22.9478	78.7629
632	72.9874	100.965	768	22.3479	77.1884
631	72.6728	100.403	769	21.7569	75.6258
630	72.3909	99.8579	770	21.175	74.0763
629	72.0641	99.2845	771	20.6023	72.5405
628	71.7524	98.6358	772	20.0394	71.0203
627	71.4798	98.047	773	19.4866	69.5171
626	71.1748	97.5126	774	18.944	68.0317
625	70.8501	97.0084	775	18.4118	66.5654
624	70.581	96.4291	776	17.8903	65.1191
623	70.3131	95.8396	777	17.3795	63.694
622	70.0699	95.2391	778	16.8798	62.2909
621	69.8688	94.702	779	16.3912	60.911
620	69.6968	94.279	780	15.9139	59.555
619	69.5023	93.8317	781	15.448	58.2243
618	69.3159	93.3373	782	14.9936	56.9197
617	69.11	92.8473	783	14.551	55.6422
616	68.8841	92.4154	784	14.1201	54.3926
615	68.643	92.0153	785	13.701	53.1715
614	68.4637	91.7011	786	13.2938	51.9799
613	68.2732	91.416	787	12.8985	50.8184
612	68.159	91.0663	788	12.515	49.6877
611	68.0596	90.8835	789	12.1437	48.5894
610	68.0533	90.8319	790	11.7845	47.5243
609	68.1017	90.8695	791	11.4372	46.4921
608	68.2816	91.0466	792	11.1019	45.4937
607	68.514	91.4321	793	10.7784	44.5294
606	68.8546	91.8441	794	10.4667	43.5997
605	69.2442	92.3729	795	10.1667	42.7052
604	69.6988	93.0889	796	9.87842	41.8468
603	70.2632	93.9517	797	9.60218	41.0267
602	70.891	94.8409	798	9.33737	40.2432
601	71.6256	95.853	799	9.08389	39.4966
600	72.398	96.8974

## Sheet: Fig.3f
wavelength (nm)	Amor. Front (mdeg)	Amor. Back (mdeg)	Crys. Front (mdeg)	Crys. Back (mdeg)
800	-9.5487	-41.8874	-16.6641	-101.522
799	-10.2765	-43.4727	-17.6606	-104.233
798	-11.0307	-45.0005	-18.5785	-106.95
797	-11.5953	-46.4462	-19.2754	-109.346
796	-12.0321	-47.6975	-19.9809	-111.499
795	-12.4631	-48.8617	-20.8163	-113.726
794	-12.9143	-50.0808	-21.4276	-116.045
793	-13.3569	-51.2892	-22.0358	-118.198
792	-13.8421	-52.6014	-22.7399	-120.397
791	-14.3345	-53.8404	-23.2808	-122.462
790	-14.8606	-54.8802	-23.9669	-124.564
789	-15.2055	-55.8113	-24.555	-126.668
788	-15.6588	-56.8732	-25.1091	-128.762
787	-16.1265	-58.1023	-25.6713	-130.875
786	-16.5373	-59.3115	-26.3373	-133.033
785	-17.0726	-60.5448	-26.8215	-135.173
784	-17.6808	-61.8657	-27.2875	-137.478
783	-18.2912	-63.3498	-27.8931	-139.922
782	-18.6364	-64.8644	-28.3547	-142.525
781	-19.2135	-66.6141	-28.828	-145.609
780	-19.8211	-68.4605	-29.5562	-148.749
779	-20.4321	-70.2779	-30.2434	-152.113
778	-20.9897	-72.2868	-30.8401	-155.479
777	-21.5504	-74.4036	-31.6432	-159.226
776	-22.0664	-76.6274	-32.5041	-163.048
775	-22.6105	-78.7663	-33.3509	-166.828
774	-23.0842	-80.8753	-34.1225	-170.674
773	-23.4901	-83.0614	-34.8522	-174.315
772	-23.8327	-85.1922	-35.5455	-177.974
771	-24.1987	-87.2206	-36.2313	-181.691
770	-24.5754	-89.0992	-37.0018	-185.364
769	-24.8796	-90.9387	-37.6675	-188.746
768	-25.1719	-92.7809	-38.2036	-192.108
767	-25.3173	-94.599	-38.6031	-195.297
766	-25.5457	-96.4815	-38.9928	-198.445
765	-25.8167	-98.2799	-39.3597	-201.525
764	-25.9984	-99.9462	-39.6836	-204.642
763	-26.1705	-101.752	-39.8256	-207.7
762	-26.3089	-103.655	-39.8445	-210.679
761	-26.4579	-105.511	-39.7672	-213.892
760	-26.4065	-107.202	-39.6336	-216.88
759	-26.3312	-108.896	-39.4879	-219.827
758	-26.3759	-110.76	-39.2524	-222.874
757	-26.3048	-112.694	-38.9834	-225.881
756	-26.1634	-114.613	-38.4663	-228.69
755	-26.0267	-116.471	-37.9787	-231.458
754	-25.7656	-118.239	-37.3886	-234.123
753	-25.4931	-119.995	-36.626	-236.536
752	-25.2465	-121.864	-35.7764	-238.823
751	-24.9433	-123.689	-34.7152	-241.18
750	-24.4348	-125.525	-33.5182	-243.469
749	-23.8382	-127.148	-32.1914	-245.561
748	-23.1928	-128.76	-30.6892	-247.392
747	-22.4782	-130.294	-29.0399	-249.108
746	-21.7751	-131.795	-27.1928	-250.468
745	-21.0692	-133.252	-25.1999	-251.626
744	-20.2811	-134.546	-23.1141	-252.584
743	-19.4873	-135.712	-21.0048	-253.393
742	-18.5897	-136.624	-18.7624	-253.582
741	-17.5906	-137.323	-16.3347	-253.298
740	-16.5567	-137.913	-13.9921	-252.897
739	-15.5978	-138.425	-11.7788	-252.393
738	-14.5701	-138.739	-9.50748	-251.698
737	-13.4445	-138.963	-7.21882	-250.947
736	-12.3241	-139.133	-5.09215	-250.069
735	-11.1571	-139.206	-2.92575	-248.832
734	-10.1024	-139.185	-0.860485	-247.552
733	-9.13024	-139.227	1.04797	-246.558
732	-8.21064	-139.207	2.8873	-245.511
731	-7.31578	-139.175	4.64198	-244.54
730	-6.43206	-139.268	6.2831	-243.657
729	-5.59146	-139.458	7.79633	-242.894
728	-4.75815	-139.555	9.27517	-242.051
727	-4.00458	-139.725	10.7682	-241.38
726	-3.30209	-140.015	12.168	-241.01
725	-2.5595	-140.294	13.6816	-240.688
724	-1.90567	-140.624	15.0526	-240.513
723	-1.12996	-140.979	16.4435	-240.186
722	-0.240825	-141.323	17.9169	-239.849
721	0.62769	-141.642	19.5221	-239.434
720	1.46335	-142.046	21.1867	-239.079
719	2.29169	-142.525	22.7298	-238.784
718	3.09886	-142.993	24.2406	-238.589
717	3.86307	-143.575	25.7453	-238.412
716	4.78613	-144.038	27.3499	-238.157
715	5.74689	-144.458	29.0963	-237.845
714	6.67762	-144.897	30.9332	-237.532
713	7.63479	-145.301	32.7407	-237.106
712	8.68276	-145.582	34.6018	-236.558
711	9.72821	-145.94	36.4787	-236.145
710	10.9768	-146.101	38.6699	-235.5
709	12.3055	-146.283	40.84	-234.716
708	13.6434	-146.352	43.0831	-233.62
707	14.9544	-146.39	45.3454	-232.54
706	16.2364	-146.415	47.7495	-231.299
705	17.4747	-146.27	50.2095	-229.863
704	18.6742	-146.172	52.554	-228.379
703	20.0008	-145.915	55.0934	-226.642
702	21.3659	-145.594	57.6054	-224.612
701	22.7095	-145.183	60.3463	-222.382
700	24.1168	-144.755	62.9828	-220.211
699	25.5572	-144.2	65.5968	-217.973
698	27.0344	-143.472	68.2264	-215.482
697	28.609	-142.672	70.8963	-212.928
696	30.1779	-141.852	73.604	-210.23
695	31.7457	-140.889	76.3651	-207.506
694	33.2102	-139.847	78.9987	-204.713
693	34.5934	-138.788	81.3612	-201.974
692	35.9861	-137.639	83.7931	-199.077
691	37.3207	-136.488	86.1175	-196.149
690	38.5744	-135.351	88.2272	-193.31
689	39.7867	-134.267	90.1139	-190.568
688	41.0345	-133.109	91.9309	-187.893
687	42.1465	-132.049	93.5387	-185.223
686	43.1605	-131.022	94.9703	-182.657
685	44.2096	-129.94	96.4907	-180.048
684	45.1312	-128.836	97.8388	-177.472
683	46.0092	-127.719	99.1011	-175.039
682	46.7767	-126.663	100.412	-172.579
681	47.4988	-125.665	101.712	-170.095
680	48.1786	-124.689	102.86	-167.756
679	48.7803	-123.656	103.944	-165.507
678	49.4849	-122.609	104.992	-163.292
677	50.1752	-121.55	105.864	-161.203
676	50.8516	-120.479	106.677	-159.205
675	51.435	-119.544	107.371	-157.151
674	51.9634	-118.569	108.038	-155.061
673	52.4341	-117.659	108.559	-153.154
672	52.8725	-116.735	109.046	-151.194
671	53.3401	-115.793	109.354	-149.277
670	53.7781	-114.912	109.632	-147.305
669	54.0747	-114.053	109.818	-145.308
668	54.3971	-113.262	109.998	-143.357
667	54.6643	-112.487	110	-141.707
666	54.8642	-111.733	109.846	-140.13
665	55.0267	-110.873	109.659	-138.596
664	55.1626	-110.107	109.323	-137.099
663	55.1938	-109.362	108.997	-135.638
662	55.1405	-108.743	108.762	-134.344
661	55.0802	-108.116	108.466	-133.059
660	54.9519	-107.593	108.053	-131.938
659	54.7871	-107.051	107.677	-130.722
658	54.6142	-106.477	107.369	-129.516
657	54.4842	-106.028	107.076	-128.396
656	54.301	-105.532	106.696	-127.41
655	54.1888	-105.073	106.337	-126.379
654	54.0366	-104.676	105.84	-125.369
653	53.8281	-104.36	105.069	-124.596
652	53.59	-104.007	104.493	-123.936
651	53.4063	-103.632	103.961	-123.235
650	53.2087	-103.339	103.391	-122.416
649	53.0005	-103.082	102.778	-121.676
648	52.7058	-102.962	102.106	-121.137
647	52.4703	-102.846	101.567	-120.567
646	52.2565	-102.597	101.059	-119.985
645	52.0115	-102.321	100.687	-119.317
644	51.7715	-102.041	100.11	-118.64
643	51.4296	-101.788	99.3671	-117.992
642	51.0618	-101.519	98.5079	-117.558
641	50.7049	-101.305	97.5885	-117.084
640	50.3669	-101.012	96.824	-116.332
639	49.8842	-100.73	95.9544	-115.622
638	49.3596	-100.477	94.9763	-115.094
637	48.7968	-100.322	93.9129	-114.657
636	48.1997	-100.153	92.9753	-114.155
635	47.6411	-100.026	92.1089	-113.664
634	47.0951	-100.076	91.1898	-113.181
633	46.4817	-100.143	90.3228	-112.842
632	45.879	-100.096	89.3564	-112.575
631	45.2841	-100.062	88.365	-112.441
630	44.7296	-100.052	87.4908	-112.225
629	44.0294	-100.099	86.547	-112.022
628	43.3646	-100.14	85.4096	-111.862
627	42.6873	-100.272	84.3201	-111.774
626	41.9995	-100.35	83.2971	-111.728
625	41.3043	-100.396	82.2248	-111.792
624	40.6628	-100.499	81.0856	-111.772
623	39.9616	-100.665	79.8946	-111.784
622	39.2116	-100.928	78.6513	-111.827
621	38.5136	-101.224	77.485	-111.919
620	37.8907	-101.503	76.335	-112.223
619	37.1838	-101.821	75.0805	-112.583
618	36.3856	-102.246	73.6596	-113.015
617	35.4821	-102.738	72.133	-113.561
616	34.5306	-103.238	70.5939	-114.237
615	33.4139	-103.872	68.9047	-115.126
614	32.311	-104.616	67.1578	-116.245
613	31.1454	-105.401	65.3126	-117.519
612	29.9044	-106.413	63.2852	-118.847
611	28.6573	-107.462	61.385	-120.382
610	27.4851	-108.621	59.6403	-122.023
609	26.3128	-109.891	57.8734	-123.865
608	25.1682	-111.395	56.2203	-125.873
607	24.0221	-113.006	54.7137	-128.15
606	22.9657	-114.743	53.2398	-130.448
605	21.8153	-116.673	51.7809	-132.965
604	20.8327	-118.565	50.6148	-135.563
603	19.9429	-120.584	49.6844	-138.219
602	19.0159	-122.766	48.7078	-140.974
601	18.2073	-125.044	47.9779	-143.728
600	17.513	-127.283	47.4037	-146.391

## Sheet: Fig.4b
Exp. wavelength (nm)	Amor. Exp. (mdeg)	Crys. Exp. (mdeg)	Sim. wavelength (nm)	Amor. Sim. (mdeg)	Crys. Sim. (mdeg)
800	-152.654	119.638	600	182.248	176.279
799	-157.522	118.071	601	182.952	176.987
798	-161.587	117.42	602	183.728	177.747
797	-165.043	117.091	603	184.568	178.555
796	-167.905	117.735	604	185.486	179.422
795	-170.486	118.439	605	186.473	180.341
794	-172.911	119.128	606	187.544	181.325
793	-174.931	120.327	607	188.688	182.366
792	-176.638	121.497	608	189.923	183.478
791	-178.234	122.887	609	191.235	184.65
790	-179.696	125.034	610	192.644	185.9
789	-180.844	126.864	611	194.137	187.217
788	-181.674	127.755	612	195.729	188.614
787	-182.306	129.107	613	197.414	190.087
786	-182.729	130.985	614	199.2	191.643
785	-183.16	132.577	615	201.088	193.284
784	-183.522	134.121	616	203.075	195.008
783	-183.69	135.339	617	205.178	196.829
782	-183.843	137.015	618	207.381	198.736
781	-184.21	138.614	619	209.705	200.747
780	-184.549	140.528	620	212.14	202.853
779	-184.6	141.622	621	214.691	205.061
778	-184.635	142.912	622	217.367	207.38
777	-184.534	144.58	623	220.157	209.799
776	-184.337	145.774	624	223.083	212.342
775	-183.982	148.036	625	226.131	214.994
774	-183.469	150.349	626	229.307	217.765
773	-182.661	153.029	627	232.622	220.664
772	-181.704	155.832	628	236.064	223.681
771	-180.764	159.152	629	239.65	226.835
770	-179.523	162.936	630	243.373	230.12
769	-178.034	166.14	631	247.23	233.534
768	-176.238	170.246	632	251.242	237.101
767	-174.078	174.788	633	255.393	240.804
766	-171.586	179.015	634	259.685	244.65
765	-168.633	182.986	635	264.135	248.657
764	-165.072	187.157	636	268.725	252.809
763	-160.903	192.501	637	273.463	257.115
762	-156.199	198.629	638	278.359	261.589
761	-150.705	205.502	639	283.397	266.219
760	-144.358	213.16	640	288.582	271.01
759	-137.215	221.672	641	293.925	275.978
758	-129.102	230.662	642	299.41	281.109
757	-120.143	240.935	643	305.034	286.405
756	-110.334	252.013	644	310.815	291.886
755	-99.5096	263.785	645	316.73	297.536
754	-87.6429	276.06	646	322.779	303.353
753	-74.6844	289.207	647	328.968	309.355
752	-60.6194	303.085	648	335.286	315.529
751	-45.5822	317.043	649	341.724	321.873
750	-29.5669	331.711	650	348.28	328.391
749	-12.5613	347.431	651	354.953	335.087
748	5.32035	363.69	652	361.726	341.947
747	23.6872	380.343	653	368.593	348.97
746	42.6268	395.989	654	375.55	356.16
745	61.7437	410.599	655	382.584	363.511
744	80.8162	424.904	656	389.683	371.012
743	99.8051	439.163	657	396.835	378.657
742	118.758	452.782	658	404.032	386.45
741	137.423	464.968	659	411.257	394.375
740	155.911	476.567	660	418.497	402.425
739	174.071	487.109	661	425.738	410.59
738	191.863	497.197	662	432.962	418.866
737	209.262	507.61	663	440.153	427.237
736	226.129	516.878	664	447.296	435.693
735	242.407	524.566	665	454.374	444.222
734	257.859	531.635	666	461.365	452.811
733	272.53	537.989	667	468.248	461.446
732	286.48	543.226	668	475.008	470.112
731	299.659	548.237	669	481.626	478.796
730	311.904	552.39	670	488.083	487.482
729	323.548	555.346	671	494.343	496.147
728	334.562	558.335	672	500.396	504.778
727	345.065	561.191	673	506.223	513.359
726	355.265	563.939	674	511.803	521.871
725	365.115	566.2	675	517.116	530.298
724	374.623	568.934	676	522.121	538.608
723	383.887	570.587	677	526.809	546.789
722	393.386	573.192	678	531.165	554.824
721	402.745	576.071	679	535.167	562.693
720	411.922	578.818	680	538.796	570.376
719	421.257	581.673	681	542.028	577.852
718	430.656	584.482	682	544.823	585.083
717	440.294	587.391	683	547.186	592.067
716	449.846	590.203	684	549.1	598.784
715	459.551	594.312	685	550.547	605.214
714	469.072	598.009	686	551.511	611.338
713	478.647	601.922	687	551.979	617.137
712	488.048	605.584	688	551.908	622.57
711	497.329	609.109	689	551.308	627.636
710	506.493	612.478	690	550.171	632.321
709	515.319	616.117	691	548.488	636.609
708	524.043	620.196	692	546.249	640.484
707	532.585	623.693	693	543.447	643.93
706	540.963	626.991	694	540.076	646.933
705	548.835	629.928	695	536.118	649.467
704	556.832	633.051	696	531.566	651.516
703	564.787	636.018	697	526.437	653.085
702	572.361	639.064	698	520.729	654.162
701	579.648	642.355	699	514.444	654.739
700	586.629	645.121	700	507.585	654.808
699	593.293	647.449	701	500.158	654.362
698	599.293	648.855	702	492.166	653.394
697	604.948	649.61	703	483.62	651.902
696	610.078	649.363	704	474.523	649.876
695	614.457	648.615	705	464.874	647.302
694	618.052	647.431	706	454.705	644.198
693	621.129	645.96	707	444.027	640.565
692	623.524	643.941	708	432.857	636.406
691	625.29	641.581	709	421.21	631.723
690	626.526	639.333	710	409.104	626.521
689	627.356	636.645	711	396.559	620.807
688	627.459	634.326	712	383.594	614.587
687	627.069	631.496	713	370.231	607.869
686	626.393	628.515	714	356.492	600.665
685	625.328	625.207	715	342.4	592.984
684	623.805	621.439	716	327.979	584.838
683	621.966	617.159	717	313.256	576.241
682	619.594	611.935	718	298.252	567.201
681	616.771	606.641	719	282.995	557.735
680	613.692	601.613	720	267.516	547.864
679	610.334	596.351	721	251.841	537.604
678	606.588	591.231	722	235.997	526.973
677	602.49	585.537	723	220.016	515.991
676	598.284	579.795	724	203.924	504.677
675	593.89	574.358	725	187.749	493.049
674	589.241	569.162	726	171.52	481.129
673	584.481	563.933	727	155.267	468.939
672	579.57	558.025	728	139.018	456.499
671	574.308	552.133	729	122.8	443.83
670	568.975	546.025	730	106.643	430.958
669	563.392	539.538	731	90.5755	417.904
668	557.713	532.906	732	74.6213	404.69
667	551.727	525.87	733	58.8106	391.34
666	545.586	518.974	734	43.1697	377.877
665	539.301	511.471	735	27.7236	364.326
664	532.646	504.481	736	12.4961	350.708
663	526.017	497.087	737	-2.48582	337.048
662	519.168	489.93	738	-17.2005	323.368
661	512.382	483.363	739	-31.6255	309.691
660	505.64	477.132	740	-45.7362	296.043
659	498.789	471.045	741	-59.5155	282.442
658	492.029	464.775	742	-72.9411	268.913
657	485.365	458.706	743	-85.9962	255.477
656	478.893	453.46	744	-98.661	242.156
655	472.739	448.155	745	-110.92	228.972
654	466.713	443.597	746	-122.76	215.942
653	461.093	439.503	747	-134.163	203.089
652	455.398	434.589	748	-145.119	190.431
651	449.883	429.074	749	-155.615	177.987
650	444.505	424.534	750	-165.642	165.775
649	439.15	420.443	751	-175.189	153.813
648	433.981	416.346	752	-184.249	142.116
647	428.723	412.333	753	-192.815	130.701
646	423.498	408.171	754	-200.883	119.582
645	418.18	403.624	755	-208.447	108.775
644	412.657	399.125	756	-215.49	98.3046
643	407.269	394.861	757	-222.022	88.1755
642	401.806	390.887	758	-228.045	78.3957
641	396.408	386.68	759	-233.559	68.9769
640	390.858	382.019	760	-238.566	59.9298
639	385.131	376.637	761	-243.071	51.2619
638	379.291	371.541	762	-247.076	42.9814
637	373.472	366.24	763	-250.587	35.0967
636	367.823	360.977	764	-253.61	27.6122
635	362.017	356.159	765	-256.154	20.5346
634	356.363	351.563	766	-258.225	13.8677
633	350.982	346.148	767	-259.833	7.61504
632	345.7	342.06	768	-260.988	1.77933
631	340.597	338.237	769	-261.7	-3.63769
630	335.939	334.396	770	-261.977	-8.63007
629	331.388	330.737	771	-261.809	-13.1733
628	327.048	327.673	772	-261.234	-17.2963
627	322.897	323.615	773	-260.266	-21.0005
626	318.738	320.162	774	-258.917	-24.2887
625	314.37	317.416	775	-257.204	-27.1639
624	310.053	313.743	776	-255.138	-29.63
623	305.744	309.578	777	-252.736	-31.6915
622	301.163	305.463	778	-250.012	-33.3535
621	296.814	301.466	779	-246.982	-34.6219
620	292.393	297.901	780	-243.66	-35.503
619	287.672	294.692	781	-240.031	-35.9619
618	283.056	291.056	782	-236.139	-36.0441
617	278.343	286.567	783	-232.002	-35.7603
616	273.746	282.47	784	-227.634	-35.1189
615	269.293	279.074	785	-223.05	-34.1283
614	264.944	275.762	786	-218.265	-32.7975
613	260.465	271.279	787	-213.291	-31.1354
612	256.074	266.653	788	-208.143	-29.1514
611	251.85	262.541	789	-202.819	-26.8283
610	247.725	259.191	790	-197.334	-24.1799
609	243.876	256.418	791	-191.715	-21.2378
608	240.015	253.247	792	-185.973	-18.0123
607	236.272	249.799	793	-180.121	-14.5127
606	232.82	247.035	794	-174.169	-10.7484
605	229.902	244.579	795	-168.127	-6.7286
604	227.075	242.453	796	-161.999	-2.45187
603	224.738	240.354	797	-155.78	2.10162
602	222.765	239.008	798	-149.499	6.88331
601	220.875	237.628	799	-143.165	11.884
600	219.65	236.712

## Sheet: Fig.4c
wavelength (nm)	Delta CD_sio 4L (mdeg)	Delta CD_sio 5L (mdeg)	Delta CD_sio 6L (mdeg)
600	6.74561	57.7133	84.3521
601	8.13781	61.1411	89.6381
602	9.46173	64.4579	94.7488
603	10.7313	67.6883	99.7208
604	11.935	70.8144	104.527
605	13.0891	73.8643	109.209
606	14.181	76.8196	113.738
607	15.2318	79.7161	118.169
608	16.2253	82.53	122.464
609	17.1878	85.3058	126.691
610	18.1036	88.0209	130.814
611	18.9979	90.7181	134.898
612	19.8643	93.3906	138.931
613	20.7201	96.0685	142.958
614	21.5704	98.7637	146.995
615	22.425	101.496	151.073
616	23.3009	104.294	155.232
617	24.2009	107.169	159.489
618	25.1505	110.162	163.905
619	26.1554	113.292	168.504
620	27.2393	116.595	173.343
621	28.4184	120.105	178.469
622	29.7118	123.858	183.933
623	31.1432	127.891	189.793
624	32.7359	132.255	196.119
625	34.5151	136.987	202.969
626	36.508	142.14	210.416
627	38.7482	147.774	218.551
628	41.26	153.928	227.428
629	44.0876	160.685	237.17
630	47.2611	168.094	247.847
631	50.8124	176.208	259.538
632	54.8067	185.149	272.421
633	59.264	194.944	286.532
634	64.2312	205.672	301.992
635	69.7841	217.473	319.001
636	75.9411	230.368	337.594
637	82.7626	244.461	357.923
638	90.3348	259.908	380.214
639	98.674	276.724	404.495
640	107.849	295.03	430.94
641	117.964	315.007	459.819
642	129.029	336.662	491.144
643	141.106	360.1	525.072
644	154.34	385.574	561.978
645	168.718	413.05	601.816
646	184.304	442.635	644.746
647	201.237	474.57	691.131
648	219.538	508.883	741.018
649	239.248	545.635	794.503
650	260.462	584.99	851.839
651	283.289	627.132	913.306
652	307.71	672.019	978.852
653	333.784	719.746	1048.63
654	361.644	770.545	1123
655	391.302	824.426	1201.99
656	422.76	881.386	1285.61
657	456.054	941.482	1373.96
658	491.33	1004.97	1467.44
659	528.526	1071.72	1565.89
660	567.641	1141.74	1669.33
661	608.682	1215.03	1777.79
662	651.764	1291.79	1891.57
663	696.793	1371.85	2010.47
664	743.735	1455.14	2134.39
665	792.56	1541.61	2263.28
666	843.3	1631.3	2397.24
667	895.908	1724.13	2536.16
668	950.258	1819.88	2679.73
669	1006.3	1918.44	2827.8
670	1063.94	2019.67	2980.19
671	1123.18	2123.54	3136.86
672	1183.86	2229.76	3297.39
673	1245.84	2338.1	3461.44
674	1309.01	2448.35	3628.69
675	1373.23	2560.26	3798.79
676	1438.43	2673.69	3971.48
677	1504.41	2788.28	4146.26
678	1571	2903.73	4322.62
679	1638.04	3019.74	4500.12
680	1705.35	3136.01	4678.25
681	1772.78	3252.23	4856.54
682	1840.13	3368.07	5034.45
683	1907.21	3483.16	5211.39
684	1973.81	3597.16	5386.8
685	2039.76	3709.73	5560.13
686	2104.85	3820.52	5730.79
687	2168.88	3929.17	5898.22
688	2231.63	4035.29	6061.77
689	2292.92	4138.54	6220.91
690	2352.56	4238.6	6375.09
691	2410.34	4335.14	6523.78
692	2466.09	4427.82	6666.46
693	2519.61	4516.34	6802.6
694	2570.73	4600.37	6931.75
695	2619.23	4679.57	7053.33
696	2664.93	4753.62	7166.88
697	2707.71	4822.33	7272.1
698	2747.4	4885.44	7368.63
699	2783.86	4942.72	7456.1
700	2816.96	4993.95	7534.24
701	2846.54	5038.91	7602.73
702	2872.5	5077.43	7661.36
703	2894.72	5109.33	7709.88
704	2913.06	5134.4	7748.04
705	2927.39	5152.42	7775.58
706	2937.68	5163.4	7792.52
707	2943.87	5167.23	7798.78
708	2945.88	5163.81	7794.27
709	2943.65	5153.09	7778.94
710	2937.15	5134.99	7752.76
711	2926.34	5109.47	7715.71
712	2911.19	5076.51	7667.79
713	2891.68	5036.1	7609.02
714	2867.82	4988.23	7539.45
715	2839.6	4932.92	7459.12
716	2807.05	4870.19	7368.09
717	2770.17	4800.09	7266.45
718	2728.99	4722.62	7154.2
719	2683.55	4637.87	7031.46
720	2633.93	4545.96	6898.42
721	2580.2	4446.99	6755.21
722	2522.42	4341.06	6601.96
723	2460.7	4228.32	6438.83
724	2395.12	4108.89	6265.98
725	2325.78	3982.93	6083.59
726	2252.78	3850.58	5891.83
727	2176.27	3712.06	5690.94
728	2096.36	3567.53	5481.13
729	2013.18	3417.2	5262.62
730	1926.9	3261.32	5035.71
731	1837.66	3100.11	4800.65
732	1745.62	2933.81	4557.72
733	1650.95	2762.69	4307.28
734	1553.84	2587.07	4049.66
735	1454.46	2407.2	3785.23
736	1353.01	2223.4	3514.34
737	1249.68	2036.02	3237.47
738	1144.68	1845.36	2955.01
739	1038.2	1651.79	2667.43
740	930.485	1455.7	2375.26
741	821.721	1257.43	2078.95
742	712.151	1057.38	1779.1
743	601.979	855.942	1476.2
744	491.452	653.546	1170.91
745	380.791	450.594	863.81
746	270.204	247.475	555.459
747	159.955	44.6756	246.594
748	50.2495	-157.413	-62.1915
749	-58.677	-358.342	-370.209
750	-166.601	-557.682	-676.786
751	-273.296	-754.993	-981.23
752	-378.54	-949.838	-1282.84
753	-482.117	-1141.79	-1580.93
754	-583.822	-1330.43	-1874.82
755	-683.439	-1515.33	-2163.81
756	-780.738	-1696.03	-2447.11
757	-875.542	-1872.16	-2724.12
758	-967.686	-2043.36	-2994.23
759	-1056.98	-2209.27	-3256.81
760	-1143.26	-2369.5	-3511.2
761	-1226.37	-2523.76	-3756.87
762	-1306.17	-2671.71	-3993.26
763	-1382.5	-2813.05	-4219.82
764	-1455.26	-2947.53	-4436.12
765	-1524.32	-3074.89	-4641.67
766	-1589.59	-3194.9	-4836.07
767	-1650.98	-3307.37	-5018.96
768	-1708.4	-3412.12	-5190.03
769	-1761.8	-3509.01	-5349
770	-1811.11	-3597.89	-5495.59
771	-1856.22	-3678.52	-5629.39
772	-1897.18	-3751.02	-5750.55
773	-1934.01	-3815.35	-5858.95
774	-1966.69	-3871.51	-5954.58
775	-1995.25	-3919.53	-6037.45
776	-2019.71	-3959.46	-6107.6
777	-2040.13	-3991.37	-6165.13
778	-2056.56	-4015.39	-6210.19
779	-2069.06	-4031.63	-6242.96
780	-2077.71	-4040.26	-6263.65
781	-2082.49	-4041.25	-6272.22
782	-2083.61	-4035.01	-6269.27
783	-2081.18	-4021.78	-6255.16
784	-2075.35	-4001.81	-6230.25
785	-2066.22	-3975.38	-6194.95
786	-2053.95	-3942.76	-6149.66
787	-2038.66	-3904.25	-6094.83
788	-2020.53	-3860.18	-6030.94
789	-1999.64	-3810.76	-5958.34
790	-1976.17	-3756.38	-5877.57
791	-1950.33	-3697.45	-5789.28
792	-1922.31	-3634.34	-5694.02
793	-1892.27	-3567.41	-5592.33
794	-1860.39	-3497.02	-5484.77
795	-1826.83	-3423.54	-5371.89
796	-1791.75	-3347.3	-5254.23
797	-1755.29	-3268.62	-5132.3
798	-1717.68	-3187.96	-5006.78
799	-1679.1	-3105.67	-4878.25

[truncated: 91 more sheets: Fig.4d, Fig.5b, Fig.5c, Supplementary Table 1, Supplementary Fig.4a, Supplementary Fig.4b, Supplementary Fig.4c, Supplementary Fig.5, Supplementary Fig.6a, Supplementary Fig.6b, Supplementary Fig.6c, Supplementary Fig.7a, Supplementary Fig.7b, Supplementary Fig.7c, Supplementary Fig.9a, Supplementary Fig.9b, Supplementary Fig.9c, Supplementary Fig.9d, Supplementary Fig.10, Supplementary Fig.11 …]
